# Supplementary material for: Asymmetric Switching in a Homodimeric ABC Transporter: A Simulation Study
Source: PLoS Comput Biol. 2010 Apr 29;6(4):e1000762. doi: 10.1371/journal.pcbi.1000762 (PMC2861673; doi:10.1371/journal.pcbi.1000762)
Supplement: Text S1 — Snapshots from the simulations. Snapshots show the protein, MgATP, and the 40 closest water molecules to MgATP. The PDB file contains six snapshots as separate models. All are from one simulation, at times 0, 5, 10, 20, 30, and 40 ns. (4.79 MB TXT) [file pcbi.1000762.s010.txt]

MODEL       1
TITLE     Sav1866 t= 0 ns
ATOM      1  N   MET A   1      51.240  43.940  63.480  1.00  0.00
ATOM      2  H1  MET A   1      51.820  43.210  63.860  1.00  0.00
ATOM      3  H2  MET A   1      50.290  43.750  63.720  1.00  0.00
ATOM      4  H3  MET A   1      51.340  43.950  62.490  1.00  0.00
ATOM      5  CA  MET A   1      51.650  45.230  64.040  1.00  0.00
ATOM      6  CB  MET A   1      53.160  45.400  63.820  1.00  0.00
ATOM      7  CG  MET A   1      53.750  45.980  65.110  1.00  0.00
ATOM      8  SD  MET A   1      55.530  46.360  64.960  1.00  0.00
ATOM      9  CE  MET A   1      55.880  46.350  66.700  1.00  0.00
ATOM     10  C   MET A   1      50.860  46.420  63.490  1.00  0.00
ATOM     11  O   MET A   1      51.390  47.520  63.340  1.00  0.00
ATOM     12  N   ILE A   2      49.570  46.200  63.240  1.00  0.00
ATOM     13  H   ILE A   2      49.150  45.310  63.390  1.00  0.00
ATOM     14  CA  ILE A   2      48.640  47.220  62.740  1.00  0.00
ATOM     15  CB  ILE A   2      48.140  46.870  61.330  1.00  0.00
ATOM     16  CG1 ILE A   2      49.270  46.710  60.310  1.00  0.00
ATOM     17  CG2 ILE A   2      47.100  47.860  60.800  1.00  0.00
ATOM     18  CD  ILE A   2      50.110  47.970  60.090  1.00  0.00
ATOM     19  C   ILE A   2      47.500  47.460  63.730  1.00  0.00
ATOM     20  O   ILE A   2      47.370  48.590  64.210  1.00  0.00
ATOM     21  N   LYS A   3      46.920  46.380  64.230  1.00  0.00
ATOM     22  H   LYS A   3      47.410  45.500  64.230  1.00  0.00
ATOM     23  CA  LYS A   3      45.630  46.290  64.920  1.00  0.00
ATOM     24  CB  LYS A   3      45.440  44.820  65.320  1.00  0.00
ATOM     25  CG  LYS A   3      44.050  44.460  65.840  1.00  0.00
ATOM     26  CD  LYS A   3      44.110  43.030  66.370  1.00  0.00
ATOM     27  CE  LYS A   3      42.760  42.580  66.930  1.00  0.00
ATOM     28  NZ  LYS A   3      42.880  41.180  67.350  1.00  0.00
ATOM     29  HZ1 LYS A   3      43.130  40.610  66.570  1.00  0.00
ATOM     30  HZ2 LYS A   3      43.590  41.100  68.050  1.00  0.00
ATOM     31  HZ3 LYS A   3      42.010  40.860  67.720  1.00  0.00
ATOM     32  C   LYS A   3      45.470  47.200  66.140  1.00  0.00
ATOM     33  O   LYS A   3      44.430  47.850  66.270  1.00  0.00
ATOM     34  N   ARG A   4      46.450  47.200  67.030  1.00  0.00
ATOM     35  H   ARG A   4      47.260  46.610  66.920  1.00  0.00
ATOM     36  CA  ARG A   4      46.470  48.000  68.270  1.00  0.00
ATOM     37  CB  ARG A   4      47.650  47.580  69.140  1.00  0.00
ATOM     38  CG  ARG A   4      47.310  46.370  70.010  1.00  0.00
ATOM     39  CD  ARG A   4      46.270  46.780  71.060  1.00  0.00
ATOM     40  NE  ARG A   4      46.100  45.720  72.060  1.00  0.00
ATOM     41  HE  ARG A   4      46.570  44.860  71.870  1.00  0.00
ATOM     42  CZ  ARG A   4      45.400  45.840  73.200  1.00  0.00
ATOM     43  NH1 ARG A   4      44.770  46.990  73.500  1.00  0.00
ATOM     44 1HH1 ARG A   4      44.810  47.760  72.870  1.00  0.00
ATOM     45 2HH1 ARG A   4      44.250  47.060  74.350  1.00  0.00
ATOM     46  NH2 ARG A   4      45.370  44.830  74.070  1.00  0.00
ATOM     47 1HH2 ARG A   4      45.870  43.980  73.870  1.00  0.00
ATOM     48 2HH2 ARG A   4      44.850  44.910  74.920  1.00  0.00
ATOM     49  C   ARG A   4      46.450  49.510  68.050  1.00  0.00
ATOM     50  O   ARG A   4      45.590  50.200  68.590  1.00  0.00
ATOM     51  N   TYR A   5      47.390  49.990  67.240  1.00  0.00
ATOM     52  H   TYR A   5      48.130  49.420  66.880  1.00  0.00
ATOM     53  CA  TYR A   5      47.460  51.410  66.850  1.00  0.00
ATOM     54  CB  TYR A   5      48.770  51.650  66.090  1.00  0.00
ATOM     55  CG  TYR A   5      49.340  53.060  66.300  1.00  0.00
ATOM     56  CD1 TYR A   5      50.630  53.170  66.810  1.00  0.00
ATOM     57  HD1 TYR A   5      51.210  52.270  67.020  1.00  0.00
ATOM     58  CD2 TYR A   5      48.620  54.200  65.990  1.00  0.00
ATOM     59  HD2 TYR A   5      47.670  54.130  65.460  1.00  0.00
ATOM     60  CE1 TYR A   5      51.180  54.430  67.030  1.00  0.00
ATOM     61  HE1 TYR A   5      52.170  54.510  67.490  1.00  0.00
ATOM     62  CE2 TYR A   5      49.160  55.460  66.220  1.00  0.00
ATOM     63  HE2 TYR A   5      48.570  56.360  66.040  1.00  0.00
ATOM     64  CZ  TYR A   5      50.450  55.570  66.730  1.00  0.00
ATOM     65  OH  TYR A   5      51.010  56.800  66.840  1.00  0.00
ATOM     66  HH  TYR A   5      51.960  56.700  67.160  1.00  0.00
ATOM     67  C   TYR A   5      46.270  51.800  65.970  1.00  0.00
ATOM     68  O   TYR A   5      45.720  52.890  66.140  1.00  0.00
ATOM     69  N   LEU A   6      45.830  50.880  65.110  1.00  0.00
ATOM     70  H   LEU A   6      46.280  50.000  65.020  1.00  0.00
ATOM     71  CA  LEU A   6      44.670  51.060  64.220  1.00  0.00
ATOM     72  CB  LEU A   6      44.510  49.850  63.290  1.00  0.00
ATOM     73  CG  LEU A   6      43.810  50.200  61.980  1.00  0.00
ATOM     74  CD1 LEU A   6      44.710  51.060  61.100  1.00  0.00
ATOM     75  CD2 LEU A   6      43.370  48.930  61.240  1.00  0.00
ATOM     76  C   LEU A   6      43.380  51.290  65.000  1.00  0.00
ATOM     77  O   LEU A   6      42.570  52.110  64.580  1.00  0.00
ATOM     78  N   GLN A   7      43.250  50.660  66.170  1.00  0.00
ATOM     79  H   GLN A   7      43.930  49.990  66.480  1.00  0.00
ATOM     80  CA  GLN A   7      42.110  50.840  67.090  1.00  0.00
ATOM     81  CB  GLN A   7      42.260  49.870  68.260  1.00  0.00
ATOM     82  CG  GLN A   7      41.010  49.680  69.110  1.00  0.00
ATOM     83  CD  GLN A   7      39.850  48.950  68.420  1.00  0.00
ATOM     84  OE1 GLN A   7      40.000  48.250  67.420  1.00  0.00
ATOM     85  NE2 GLN A   7      38.670  49.110  69.020  1.00  0.00
ATOM     86 1HE2 GLN A   7      38.600  49.670  69.850  1.00  0.00
ATOM     87 2HE2 GLN A   7      37.860  48.670  68.640  1.00  0.00
ATOM     88  C   GLN A   7      41.990  52.290  67.560  1.00  0.00
ATOM     89  O   GLN A   7      40.880  52.820  67.610  1.00  0.00
ATOM     90  N   PHE A   8      43.110  52.970  67.790  1.00  0.00
ATOM     91  H   PHE A   8      44.010  52.520  67.760  1.00  0.00
ATOM     92  CA  PHE A   8      43.160  54.400  68.100  1.00  0.00
ATOM     93  CB  PHE A   8      44.530  54.770  68.690  1.00  0.00
ATOM     94  CG  PHE A   8      44.640  54.410  70.170  1.00  0.00
ATOM     95  CD1 PHE A   8      45.090  53.160  70.570  1.00  0.00
ATOM     96  HD1 PHE A   8      45.180  52.350  69.840  1.00  0.00
ATOM     97  CD2 PHE A   8      44.420  55.410  71.110  1.00  0.00
ATOM     98  HD2 PHE A   8      44.110  56.410  70.790  1.00  0.00
ATOM     99  CE1 PHE A   8      45.340  52.920  71.910  1.00  0.00
ATOM    100  HE1 PHE A   8      45.690  51.940  72.240  1.00  0.00
ATOM    101  CE2 PHE A   8      44.660  55.160  72.450  1.00  0.00
ATOM    102  HE2 PHE A   8      44.480  55.930  73.200  1.00  0.00
ATOM    103  CZ  PHE A   8      45.130  53.920  72.850  1.00  0.00
ATOM    104  HZ  PHE A   8      45.390  53.740  73.900  1.00  0.00
ATOM    105  C   PHE A   8      42.870  55.330  66.910  1.00  0.00
ATOM    106  O   PHE A   8      42.310  56.410  67.090  1.00  0.00
ATOM    107  N   VAL A   9      43.290  54.920  65.720  1.00  0.00
ATOM    108  H   VAL A   9      43.750  54.040  65.600  1.00  0.00
ATOM    109  CA  VAL A   9      43.140  55.680  64.460  1.00  0.00
ATOM    110  CB  VAL A   9      44.190  55.200  63.450  1.00  0.00
ATOM    111  CG1 VAL A   9      44.090  55.890  62.090  1.00  0.00
ATOM    112  CG2 VAL A   9      45.610  55.420  63.980  1.00  0.00
ATOM    113  C   VAL A   9      41.710  55.680  63.920  1.00  0.00
ATOM    114  O   VAL A   9      41.260  56.720  63.440  1.00  0.00
ATOM    115  N   LYS A  10      40.990  54.580  64.090  1.00  0.00
ATOM    116  H   LYS A  10      41.390  53.790  64.560  1.00  0.00
ATOM    117  CA  LYS A  10      39.610  54.370  63.620  1.00  0.00
ATOM    118  CB  LYS A  10      39.060  53.000  64.040  1.00  0.00
ATOM    119  CG  LYS A  10      39.730  51.790  63.380  1.00  0.00
ATOM    120  CD  LYS A  10      39.080  50.520  63.920  1.00  0.00
ATOM    121  CE  LYS A  10      39.830  49.240  63.570  1.00  0.00
ATOM    122  NZ  LYS A  10      39.040  48.090  64.030  1.00  0.00
ATOM    123  HZ1 LYS A  10      38.720  48.250  64.960  1.00  0.00
ATOM    124  HZ2 LYS A  10      38.250  47.960  63.420  1.00  0.00
ATOM    125  HZ3 LYS A  10      39.600  47.260  64.020  1.00  0.00
ATOM    126  C   LYS A  10      38.570  55.440  63.940  1.00  0.00
ATOM    127  O   LYS A  10      37.730  55.650  63.070  1.00  0.00
ATOM    128  N   PRO A  11      38.540  56.100  65.100  1.00  0.00
ATOM    129  CA  PRO A  11      37.600  57.200  65.380  1.00  0.00
ATOM    130  CB  PRO A  11      37.910  57.660  66.810  1.00  0.00
ATOM    131  CG  PRO A  11      38.360  56.370  67.480  1.00  0.00
ATOM    132  CD  PRO A  11      39.150  55.680  66.370  1.00  0.00
ATOM    133  C   PRO A  11      37.620  58.410  64.450  1.00  0.00
ATOM    134  O   PRO A  11      36.570  58.960  64.130  1.00  0.00
ATOM    135  N   TYR A  12      38.790  58.740  63.910  1.00  0.00
ATOM    136  H   TYR A  12      39.580  58.110  63.910  1.00  0.00
ATOM    137  CA  TYR A  12      39.050  60.010  63.230  1.00  0.00
ATOM    138  CB  TYR A  12      40.450  60.520  63.600  1.00  0.00
ATOM    139  CG  TYR A  12      40.620  60.800  65.090  1.00  0.00
ATOM    140  CD1 TYR A  12      41.250  59.860  65.900  1.00  0.00
ATOM    141  HD1 TYR A  12      41.530  58.880  65.500  1.00  0.00
ATOM    142  CD2 TYR A  12      40.250  62.030  65.610  1.00  0.00
ATOM    143  HD2 TYR A  12      39.660  62.730  65.010  1.00  0.00
ATOM    144  CE1 TYR A  12      41.540  60.170  67.230  1.00  0.00
ATOM    145  HE1 TYR A  12      42.060  59.450  67.850  1.00  0.00
ATOM    146  CE2 TYR A  12      40.540  62.350  66.930  1.00  0.00
ATOM    147  HE2 TYR A  12      40.250  63.310  67.340  1.00  0.00
ATOM    148  CZ  TYR A  12      41.190  61.420  67.730  1.00  0.00
ATOM    149  OH  TYR A  12      41.560  61.780  68.990  1.00  0.00
ATOM    150  HH  TYR A  12      42.050  61.030  69.420  1.00  0.00
ATOM    151  C   TYR A  12      38.880  59.990  61.710  1.00  0.00
ATOM    152  O   TYR A  12      39.550  60.740  61.000  1.00  0.00
ATOM    153  N   LYS A  13      37.830  59.310  61.250  1.00  0.00
ATOM    154  H   LYS A  13      37.140  58.940  61.870  1.00  0.00
ATOM    155  CA  LYS A  13      37.550  59.050  59.830  1.00  0.00
ATOM    156  CB  LYS A  13      36.240  58.280  59.670  1.00  0.00
ATOM    157  CG  LYS A  13      36.470  56.800  59.940  1.00  0.00
ATOM    158  CD  LYS A  13      35.180  56.140  60.430  1.00  0.00
ATOM    159  CE  LYS A  13      34.890  56.570  61.870  1.00  0.00
ATOM    160  NZ  LYS A  13      33.820  55.750  62.430  1.00  0.00
ATOM    161  HZ1 LYS A  13      32.930  56.080  62.100  1.00  0.00
ATOM    162  HZ2 LYS A  13      33.940  54.800  62.140  1.00  0.00
ATOM    163  HZ3 LYS A  13      33.860  55.800  63.430  1.00  0.00
ATOM    164  C   LYS A  13      37.490  60.280  58.920  1.00  0.00
ATOM    165  O   LYS A  13      38.160  60.270  57.890  1.00  0.00
ATOM    166  N   TYR A  14      36.710  61.300  59.270  1.00  0.00
ATOM    167  H   TYR A  14      36.160  61.300  60.110  1.00  0.00
ATOM    168  CA  TYR A  14      36.560  62.510  58.450  1.00  0.00
ATOM    169  CB  TYR A  14      35.380  63.380  58.900  1.00  0.00
ATOM    170  CG  TYR A  14      34.030  62.780  58.520  1.00  0.00
ATOM    171  CD1 TYR A  14      33.150  62.390  59.530  1.00  0.00
ATOM    172  HD1 TYR A  14      33.500  62.360  60.560  1.00  0.00
ATOM    173  CD2 TYR A  14      33.590  62.780  57.200  1.00  0.00
ATOM    174  HD2 TYR A  14      34.290  62.990  56.390  1.00  0.00
ATOM    175  CE1 TYR A  14      31.840  62.030  59.220  1.00  0.00
ATOM    176  HE1 TYR A  14      31.150  61.770  60.020  1.00  0.00
ATOM    177  CE2 TYR A  14      32.280  62.420  56.890  1.00  0.00
ATOM    178  HE2 TYR A  14      31.950  62.420  55.850  1.00  0.00
ATOM    179  CZ  TYR A  14      31.410  62.050  57.900  1.00  0.00
ATOM    180  OH  TYR A  14      30.120  61.720  57.600  1.00  0.00
ATOM    181  HH  TYR A  14      29.650  61.440  58.440  1.00  0.00
ATOM    182  C   TYR A  14      37.830  63.360  58.300  1.00  0.00
ATOM    183  O   TYR A  14      38.030  63.940  57.230  1.00  0.00
ATOM    184  N   ARG A  15      38.660  63.420  59.330  1.00  0.00
ATOM    185  H   ARG A  15      38.400  63.060  60.230  1.00  0.00
ATOM    186  CA  ARG A  15      39.970  64.080  59.310  1.00  0.00
ATOM    187  CB  ARG A  15      40.500  64.310  60.730  1.00  0.00
ATOM    188  CG  ARG A  15      40.420  65.770  61.190  1.00  0.00
ATOM    189  CD  ARG A  15      39.000  66.350  61.160  1.00  0.00
ATOM    190  NE  ARG A  15      38.930  67.550  62.000  1.00  0.00
ATOM    191  HE  ARG A  15      39.500  68.320  61.710  1.00  0.00
ATOM    192  CZ  ARG A  15      38.140  67.690  63.080  1.00  0.00
ATOM    193  NH1 ARG A  15      37.290  66.730  63.460  1.00  0.00
ATOM    194 1HH1 ARG A  15      37.230  65.880  62.940  1.00  0.00
ATOM    195 2HH1 ARG A  15      36.700  66.870  64.260  1.00  0.00
ATOM    196  NH2 ARG A  15      38.260  68.790  63.830  1.00  0.00
ATOM    197 1HH2 ARG A  15      38.930  69.500  63.580  1.00  0.00
ATOM    198 2HH2 ARG A  15      37.680  68.910  64.630  1.00  0.00
ATOM    199  C   ARG A  15      41.020  63.310  58.510  1.00  0.00
ATOM    200  O   ARG A  15      41.840  63.930  57.840  1.00  0.00
ATOM    201  N   ILE A  16      40.990  61.980  58.610  1.00  0.00
ATOM    202  H   ILE A  16      40.380  61.520  59.240  1.00  0.00
ATOM    203  CA  ILE A  16      41.860  61.070  57.850  1.00  0.00
ATOM    204  CB  ILE A  16      41.870  59.670  58.480  1.00  0.00
ATOM    205  CG1 ILE A  16      42.520  59.770  59.870  1.00  0.00
ATOM    206  CG2 ILE A  16      42.620  58.630  57.640  1.00  0.00
ATOM    207  CD  ILE A  16      42.220  58.540  60.730  1.00  0.00
ATOM    208  C   ILE A  16      41.480  61.060  56.370  1.00  0.00
ATOM    209  O   ILE A  16      42.370  61.190  55.520  1.00  0.00
ATOM    210  N   PHE A  17      40.190  61.000  56.050  1.00  0.00
ATOM    211  H   PHE A  17      39.480  60.830  56.750  1.00  0.00
ATOM    212  CA  PHE A  17      39.660  61.130  54.690  1.00  0.00
ATOM    213  CB  PHE A  17      38.150  60.960  54.580  1.00  0.00
ATOM    214  CG  PHE A  17      37.550  59.590  54.910  1.00  0.00
ATOM    215  CD1 PHE A  17      36.300  59.560  55.510  1.00  0.00
ATOM    216  HD1 PHE A  17      35.740  60.490  55.660  1.00  0.00
ATOM    217  CD2 PHE A  17      38.220  58.400  54.670  1.00  0.00
ATOM    218  HD2 PHE A  17      39.120  58.370  54.050  1.00  0.00
ATOM    219  CE1 PHE A  17      35.730  58.360  55.910  1.00  0.00
ATOM    220  HE1 PHE A  17      34.750  58.340  56.380  1.00  0.00
ATOM    221  CE2 PHE A  17      37.660  57.190  55.080  1.00  0.00
ATOM    222  HE2 PHE A  17      38.210  56.260  54.920  1.00  0.00
ATOM    223  CZ  PHE A  17      36.420  57.170  55.700  1.00  0.00
ATOM    224  HZ  PHE A  17      35.990  56.220  56.020  1.00  0.00
ATOM    225  C   PHE A  17      40.030  62.490  54.090  1.00  0.00
ATOM    226  O   PHE A  17      40.600  62.520  53.000  1.00  0.00
ATOM    227  N   ALA A  18      39.880  63.560  54.870  1.00  0.00
ATOM    228  H   ALA A  18      39.520  63.480  55.800  1.00  0.00
ATOM    229  CA  ALA A  18      40.200  64.940  54.470  1.00  0.00
ATOM    230  CB  ALA A  18      39.860  65.920  55.590  1.00  0.00
ATOM    231  C   ALA A  18      41.670  65.120  54.090  1.00  0.00
ATOM    232  O   ALA A  18      41.930  65.690  53.030  1.00  0.00
ATOM    233  N   THR A  19      42.580  64.570  54.890  1.00  0.00
ATOM    234  H   THR A  19      42.340  64.090  55.740  1.00  0.00
ATOM    235  CA  THR A  19      44.030  64.650  54.630  1.00  0.00
ATOM    236  CB  THR A  19      44.900  64.250  55.820  1.00  0.00
ATOM    237  OG1 THR A  19      44.620  62.920  56.250  1.00  0.00
ATOM    238  HG1 THR A  19      45.170  62.700  57.050  1.00  0.00
ATOM    239  CG2 THR A  19      44.750  65.240  56.980  1.00  0.00
ATOM    240  C   THR A  19      44.440  63.890  53.370  1.00  0.00
ATOM    241  O   THR A  19      45.040  64.500  52.480  1.00  0.00
ATOM    242  N   ILE A  20      44.000  62.640  53.220  1.00  0.00
ATOM    243  H   ILE A  20      43.470  62.200  53.950  1.00  0.00
ATOM    244  CA  ILE A  20      44.260  61.780  52.060  1.00  0.00
ATOM    245  CB  ILE A  20      43.710  60.360  52.230  1.00  0.00
ATOM    246  CG1 ILE A  20      44.270  59.690  53.490  1.00  0.00
ATOM    247  CG2 ILE A  20      44.000  59.470  51.020  1.00  0.00
ATOM    248  CD  ILE A  20      43.580  58.370  53.850  1.00  0.00
ATOM    249  C   ILE A  20      43.730  62.430  50.780  1.00  0.00
ATOM    250  O   ILE A  20      44.480  62.500  49.800  1.00  0.00
ATOM    251  N   ILE A  21      42.520  62.990  50.810  1.00  0.00
ATOM    252  H   ILE A  21      41.970  62.950  51.650  1.00  0.00
ATOM    253  CA  ILE A  21      41.850  63.660  49.690  1.00  0.00
ATOM    254  CB  ILE A  21      40.360  63.810  49.980  1.00  0.00
ATOM    255  CG1 ILE A  21      39.570  62.600  49.470  1.00  0.00
ATOM    256  CG2 ILE A  21      39.690  65.100  49.490  1.00  0.00
ATOM    257  CD  ILE A  21      39.900  61.250  50.120  1.00  0.00
ATOM    258  C   ILE A  21      42.580  64.940  49.260  1.00  0.00
ATOM    259  O   ILE A  21      42.830  65.090  48.060  1.00  0.00
ATOM    260  N   VAL A  22      42.960  65.800  50.190  1.00  0.00
ATOM    261  H   VAL A  22      42.690  65.680  51.150  1.00  0.00
ATOM    262  CA  VAL A  22      43.770  67.000  49.940  1.00  0.00
ATOM    263  CB  VAL A  22      43.890  67.860  51.210  1.00  0.00
ATOM    264  CG1 VAL A  22      44.900  69.010  51.110  1.00  0.00
ATOM    265  CG2 VAL A  22      42.530  68.490  51.510  1.00  0.00
ATOM    266  C   VAL A  22      45.140  66.640  49.360  1.00  0.00
ATOM    267  O   VAL A  22      45.590  67.320  48.440  1.00  0.00
ATOM    268  N   GLY A  23      45.710  65.530  49.830  1.00  0.00
ATOM    269  H   GLY A  23      45.320  65.030  50.600  1.00  0.00
ATOM    270  CA  GLY A  23      46.970  64.970  49.320  1.00  0.00
ATOM    271  C   GLY A  23      46.880  64.510  47.860  1.00  0.00
ATOM    272  O   GLY A  23      47.750  64.880  47.070  1.00  0.00
ATOM    273  N   ILE A  24      45.870  63.710  47.530  1.00  0.00
ATOM    274  H   ILE A  24      45.210  63.390  48.220  1.00  0.00
ATOM    275  CA  ILE A  24      45.630  63.180  46.180  1.00  0.00
ATOM    276  CB  ILE A  24      44.570  62.080  46.170  1.00  0.00
ATOM    277  CG1 ILE A  24      44.980  60.900  47.060  1.00  0.00
ATOM    278  CG2 ILE A  24      44.270  61.580  44.760  1.00  0.00
ATOM    279  CD  ILE A  24      43.850  59.900  47.320  1.00  0.00
ATOM    280  C   ILE A  24      45.330  64.290  45.170  1.00  0.00
ATOM    281  O   ILE A  24      46.070  64.430  44.200  1.00  0.00
ATOM    282  N   ILE A  25      44.310  65.100  45.430  1.00  0.00
ATOM    283  H   ILE A  25      43.780  65.020  46.270  1.00  0.00
ATOM    284  CA  ILE A  25      43.870  66.200  44.550  1.00  0.00
ATOM    285  CB  ILE A  25      42.510  66.750  44.960  1.00  0.00
ATOM    286  CG1 ILE A  25      41.460  65.650  45.100  1.00  0.00
ATOM    287  CG2 ILE A  25      41.980  67.770  43.940  1.00  0.00
ATOM    288  CD  ILE A  25      40.160  66.120  45.760  1.00  0.00
ATOM    289  C   ILE A  25      44.930  67.290  44.360  1.00  0.00
ATOM    290  O   ILE A  25      44.980  67.900  43.300  1.00  0.00
ATOM    291  N   LYS A  26      45.820  67.450  45.340  1.00  0.00
ATOM    292  H   LYS A  26      45.730  66.950  46.200  1.00  0.00
ATOM    293  CA  LYS A  26      46.980  68.350  45.300  1.00  0.00
ATOM    294  CB  LYS A  26      47.870  68.140  46.530  1.00  0.00
ATOM    295  CG  LYS A  26      49.080  69.080  46.570  1.00  0.00
ATOM    296  CD  LYS A  26      50.020  68.740  47.720  1.00  0.00
ATOM    297  CE  LYS A  26      51.350  69.440  47.470  1.00  0.00
ATOM    298  NZ  LYS A  26      52.280  69.150  48.560  1.00  0.00
ATOM    299  HZ1 LYS A  26      53.220  69.350  48.270  1.00  0.00
ATOM    300  HZ2 LYS A  26      52.060  69.730  49.350  1.00  0.00
ATOM    301  HZ3 LYS A  26      52.200  68.190  48.830  1.00  0.00
ATOM    302  C   LYS A  26      47.840  68.190  44.040  1.00  0.00
ATOM    303  O   LYS A  26      48.340  69.190  43.540  1.00  0.00
ATOM    304  N   PHE A  27      47.930  66.970  43.530  1.00  0.00
ATOM    305  H   PHE A  27      47.510  66.180  43.990  1.00  0.00
ATOM    306  CA  PHE A  27      48.640  66.610  42.290  1.00  0.00
ATOM    307  CB  PHE A  27      48.330  65.170  41.850  1.00  0.00
ATOM    308  CG  PHE A  27      49.180  64.090  42.530  1.00  0.00
ATOM    309  CD1 PHE A  27      48.540  62.960  43.030  1.00  0.00
ATOM    310  HD1 PHE A  27      47.460  62.860  42.950  1.00  0.00
ATOM    311  CD2 PHE A  27      50.570  64.140  42.500  1.00  0.00
ATOM    312  HD2 PHE A  27      51.080  64.990  42.040  1.00  0.00
ATOM    313  CE1 PHE A  27      49.290  61.890  43.510  1.00  0.00
ATOM    314  HE1 PHE A  27      48.790  61.020  43.940  1.00  0.00
ATOM    315  CE2 PHE A  27      51.320  63.070  42.970  1.00  0.00
ATOM    316  HE2 PHE A  27      52.410  63.100  42.910  1.00  0.00
ATOM    317  CZ  PHE A  27      50.680  61.950  43.480  1.00  0.00
ATOM    318  HZ  PHE A  27      51.260  61.090  43.820  1.00  0.00
ATOM    319  C   PHE A  27      48.390  67.530  41.090  1.00  0.00
ATOM    320  O   PHE A  27      49.310  67.730  40.300  1.00  0.00
ATOM    321  N   GLY A  28      47.190  68.110  41.020  1.00  0.00
ATOM    322  H   GLY A  28      46.480  67.940  41.700  1.00  0.00
ATOM    323  CA  GLY A  28      46.790  69.050  39.960  1.00  0.00
ATOM    324  C   GLY A  28      47.650  70.310  39.860  1.00  0.00
ATOM    325  O   GLY A  28      47.920  70.760  38.750  1.00  0.00
ATOM    326  N   ILE A  29      48.100  70.850  40.990  1.00  0.00
ATOM    327  H   ILE A  29      47.910  70.430  41.880  1.00  0.00
ATOM    328  CA  ILE A  29      48.940  72.050  41.050  1.00  0.00
ATOM    329  CB  ILE A  29      48.810  72.760  42.390  1.00  0.00
ATOM    330  CG1 ILE A  29      47.350  73.090  42.730  1.00  0.00
ATOM    331  CG2 ILE A  29      49.610  74.070  42.450  1.00  0.00
ATOM    332  CD  ILE A  29      46.920  72.450  44.050  1.00  0.00
ATOM    333  C   ILE A  29      50.350  71.780  40.520  1.00  0.00
ATOM    334  O   ILE A  29      50.830  72.600  39.740  1.00  0.00
ATOM    335  N   PRO A  30      51.030  70.670  40.830  1.00  0.00
ATOM    336  CA  PRO A  30      52.210  70.210  40.080  1.00  0.00
ATOM    337  CB  PRO A  30      52.690  68.950  40.800  1.00  0.00
ATOM    338  CG  PRO A  30      52.380  69.280  42.260  1.00  0.00
ATOM    339  CD  PRO A  30      51.030  70.000  42.140  1.00  0.00
ATOM    340  C   PRO A  30      51.970  69.900  38.600  1.00  0.00
ATOM    341  O   PRO A  30      52.830  70.230  37.780  1.00  0.00
ATOM    342  N   MET A  31      50.850  69.270  38.270  1.00  0.00
ATOM    343  H   MET A  31      50.190  69.000  38.970  1.00  0.00
ATOM    344  CA  MET A  31      50.450  68.900  36.910  1.00  0.00
ATOM    345  CB  MET A  31      49.260  67.930  36.920  1.00  0.00
ATOM    346  CG  MET A  31      49.780  66.550  37.340  1.00  0.00
ATOM    347  SD  MET A  31      48.480  65.370  37.870  1.00  0.00
ATOM    348  CE  MET A  31      49.580  64.080  38.400  1.00  0.00
ATOM    349  C   MET A  31      50.200  70.050  35.930  1.00  0.00
ATOM    350  O   MET A  31      50.280  69.850  34.720  1.00  0.00
ATOM    351  N   LEU A  32      49.930  71.240  36.480  1.00  0.00
ATOM    352  H   LEU A  32      49.730  71.340  37.450  1.00  0.00
ATOM    353  CA  LEU A  32      49.850  72.490  35.710  1.00  0.00
ATOM    354  CB  LEU A  32      49.300  73.600  36.610  1.00  0.00
ATOM    355  CG  LEU A  32      49.150  74.970  35.960  1.00  0.00
ATOM    356  CD1 LEU A  32      48.260  74.970  34.720  1.00  0.00
ATOM    357  CD2 LEU A  32      48.580  75.940  37.000  1.00  0.00
ATOM    358  C   LEU A  32      51.170  72.860  35.040  1.00  0.00
ATOM    359  O   LEU A  32      51.120  73.290  33.890  1.00  0.00
ATOM    360  N   ILE A  33      52.320  72.600  35.660  1.00  0.00
ATOM    361  H   ILE A  33      52.340  72.190  36.570  1.00  0.00
ATOM    362  CA  ILE A  33      53.640  72.880  35.080  1.00  0.00
ATOM    363  CB  ILE A  33      54.730  72.920  36.150  1.00  0.00
ATOM    364  CG1 ILE A  33      54.490  74.040  37.170  1.00  0.00
ATOM    365  CG2 ILE A  33      56.160  72.950  35.610  1.00  0.00
ATOM    366  CD  ILE A  33      54.540  75.440  36.560  1.00  0.00
ATOM    367  C   ILE A  33      53.950  72.100  33.800  1.00  0.00
ATOM    368  O   ILE A  33      54.440  72.740  32.870  1.00  0.00
ATOM    369  N   PRO A  34      53.660  70.810  33.660  1.00  0.00
ATOM    370  CA  PRO A  34      53.660  70.110  32.360  1.00  0.00
ATOM    371  CB  PRO A  34      53.220  68.680  32.670  1.00  0.00
ATOM    372  CG  PRO A  34      53.850  68.440  34.050  1.00  0.00
ATOM    373  CD  PRO A  34      53.640  69.800  34.720  1.00  0.00
ATOM    374  C   PRO A  34      52.730  70.750  31.330  1.00  0.00
ATOM    375  O   PRO A  34      53.220  71.210  30.300  1.00  0.00
ATOM    376  N   LEU A  35      51.460  70.930  31.690  1.00  0.00
ATOM    377  H   LEU A  35      51.150  70.640  32.600  1.00  0.00
ATOM    378  CA  LEU A  35      50.400  71.520  30.860  1.00  0.00
ATOM    379  CB  LEU A  35      49.050  71.400  31.570  1.00  0.00
ATOM    380  CG  LEU A  35      48.570  69.950  31.690  1.00  0.00
ATOM    381  CD1 LEU A  35      47.430  69.860  32.710  1.00  0.00
ATOM    382  CD2 LEU A  35      48.090  69.440  30.330  1.00  0.00
ATOM    383  C   LEU A  35      50.640  72.950  30.370  1.00  0.00
ATOM    384  O   LEU A  35      50.080  73.340  29.350  1.00  0.00
ATOM    385  N   LEU A  36      51.410  73.730  31.120  1.00  0.00
ATOM    386  H   LEU A  36      51.770  73.410  32.000  1.00  0.00
ATOM    387  CA  LEU A  36      51.770  75.130  30.820  1.00  0.00
ATOM    388  CB  LEU A  36      52.300  75.820  32.070  1.00  0.00
ATOM    389  CG  LEU A  36      52.550  77.320  31.920  1.00  0.00
ATOM    390  CD1 LEU A  36      51.240  78.080  31.650  1.00  0.00
ATOM    391  CD2 LEU A  36      53.260  77.880  33.150  1.00  0.00
ATOM    392  C   LEU A  36      52.760  75.220  29.660  1.00  0.00
ATOM    393  O   LEU A  36      52.540  76.010  28.740  1.00  0.00
ATOM    394  N   ILE A  37      53.850  74.450  29.730  1.00  0.00
ATOM    395  H   ILE A  37      54.100  73.940  30.550  1.00  0.00
ATOM    396  CA  ILE A  37      54.810  74.330  28.620  1.00  0.00
ATOM    397  CB  ILE A  37      56.200  73.840  29.020  1.00  0.00
ATOM    398  CG1 ILE A  37      56.170  72.600  29.930  1.00  0.00
ATOM    399  CG2 ILE A  37      57.010  75.000  29.620  1.00  0.00
ATOM    400  CD  ILE A  37      57.560  71.990  30.170  1.00  0.00
ATOM    401  C   ILE A  37      54.260  73.580  27.410  1.00  0.00
ATOM    402  O   ILE A  37      54.680  73.850  26.280  1.00  0.00
ATOM    403  N   LYS A  38      53.320  72.660  27.620  1.00  0.00
ATOM    404  H   LYS A  38      53.090  72.350  28.550  1.00  0.00
ATOM    405  CA  LYS A  38      52.580  71.990  26.550  1.00  0.00
ATOM    406  CB  LYS A  38      51.810  70.780  27.090  1.00  0.00
ATOM    407  CG  LYS A  38      52.760  69.690  27.590  1.00  0.00
ATOM    408  CD  LYS A  38      53.500  69.010  26.440  1.00  0.00
ATOM    409  CE  LYS A  38      54.430  67.940  27.000  1.00  0.00
ATOM    410  NZ  LYS A  38      54.770  66.990  25.930  1.00  0.00
ATOM    411  HZ1 LYS A  38      53.930  66.690  25.480  1.00  0.00
ATOM    412  HZ2 LYS A  38      55.370  67.430  25.260  1.00  0.00
ATOM    413  HZ3 LYS A  38      55.230  66.190  26.320  1.00  0.00
ATOM    414  C   LYS A  38      51.630  72.930  25.800  1.00  0.00
ATOM    415  O   LYS A  38      51.330  72.700  24.630  1.00  0.00
ATOM    416  N   TYR A  39      51.100  73.920  26.520  1.00  0.00
ATOM    417  H   TYR A  39      51.140  73.930  27.520  1.00  0.00
ATOM    418  CA  TYR A  39      50.360  75.050  25.940  1.00  0.00
ATOM    419  CB  TYR A  39      49.680  75.860  27.050  1.00  0.00
ATOM    420  CG  TYR A  39      48.190  76.070  26.760  1.00  0.00
ATOM    421  CD1 TYR A  39      47.300  75.120  27.220  1.00  0.00
ATOM    422  HD1 TYR A  39      47.620  74.360  27.930  1.00  0.00
ATOM    423  CD2 TYR A  39      47.760  77.110  25.950  1.00  0.00
ATOM    424  HD2 TYR A  39      48.460  77.860  25.580  1.00  0.00
ATOM    425  CE1 TYR A  39      45.960  75.180  26.830  1.00  0.00
ATOM    426  HE1 TYR A  39      45.300  74.350  27.080  1.00  0.00
ATOM    427  CE2 TYR A  39      46.420  77.180  25.580  1.00  0.00
ATOM    428  HE2 TYR A  39      46.080  77.990  24.930  1.00  0.00
ATOM    429  CZ  TYR A  39      45.530  76.210  26.010  1.00  0.00
ATOM    430  OH  TYR A  39      44.260  76.170  25.530  1.00  0.00
ATOM    431  HH  TYR A  39      43.860  75.270  25.700  1.00  0.00
ATOM    432  C   TYR A  39      51.310  75.950  25.150  1.00  0.00
ATOM    433  O   TYR A  39      51.200  76.020  23.920  1.00  0.00
ATOM    434  N   ALA A  40      52.310  76.500  25.830  1.00  0.00
ATOM    435  H   ALA A  40      52.430  76.300  26.810  1.00  0.00
ATOM    436  CA  ALA A  40      53.290  77.460  25.310  1.00  0.00
ATOM    437  CB  ALA A  40      54.210  77.950  26.440  1.00  0.00
ATOM    438  C   ALA A  40      54.090  76.950  24.110  1.00  0.00
ATOM    439  O   ALA A  40      53.800  77.360  22.990  1.00  0.00
ATOM    440  N   ILE A  41      55.010  76.010  24.320  1.00  0.00
ATOM    441  H   ILE A  41      55.090  75.540  25.200  1.00  0.00
ATOM    442  CA  ILE A  41      55.920  75.490  23.290  1.00  0.00
ATOM    443  CB  ILE A  41      57.030  74.640  23.910  1.00  0.00
ATOM    444  CG1 ILE A  41      57.830  75.420  24.960  1.00  0.00
ATOM    445  CG2 ILE A  41      57.980  74.110  22.820  1.00  0.00
ATOM    446  CD  ILE A  41      58.830  74.560  25.740  1.00  0.00
ATOM    447  C   ILE A  41      55.150  74.760  22.190  1.00  0.00
ATOM    448  O   ILE A  41      55.000  75.310  21.100  1.00  0.00
ATOM    449  N   ASP A  42      54.600  73.590  22.500  1.00  0.00
ATOM    450  H   ASP A  42      54.700  73.200  23.420  1.00  0.00
ATOM    451  CA  ASP A  42      53.890  72.720  21.560  1.00  0.00
ATOM    452  CB  ASP A  42      53.370  71.460  22.270  1.00  0.00
ATOM    453  CG  ASP A  42      54.470  70.590  22.880  1.00  0.00
ATOM    454  OD1 ASP A  42      54.930  69.680  22.160  1.00  0.00
ATOM    455  OD2 ASP A  42      54.820  70.850  24.050  1.00  0.00
ATOM    456  C   ASP A  42      52.730  73.410  20.840  1.00  0.00
ATOM    457  O   ASP A  42      52.770  73.580  19.620  1.00  0.00
ATOM    458  N   GLY A  43      51.780  73.900  21.640  1.00  0.00
ATOM    459  H   GLY A  43      51.840  73.810  22.630  1.00  0.00
ATOM    460  CA  GLY A  43      50.530  74.520  21.170  1.00  0.00
ATOM    461  C   GLY A  43      50.670  75.840  20.410  1.00  0.00
ATOM    462  O   GLY A  43      50.180  75.940  19.290  1.00  0.00
ATOM    463  N   VAL A  44      51.380  76.810  20.990  1.00  0.00
ATOM    464  H   VAL A  44      51.930  76.640  21.810  1.00  0.00
ATOM    465  CA  VAL A  44      51.330  78.210  20.560  1.00  0.00
ATOM    466  CB  VAL A  44      51.050  79.140  21.740  1.00  0.00
ATOM    467  CG1 VAL A  44      50.810  80.580  21.290  1.00  0.00
ATOM    468  CG2 VAL A  44      49.870  78.680  22.610  1.00  0.00
ATOM    469  C   VAL A  44      52.560  78.650  19.760  1.00  0.00
ATOM    470  O   VAL A  44      52.450  78.940  18.570  1.00  0.00
ATOM    471  N   ILE A  45      53.710  78.750  20.430  1.00  0.00
ATOM    472  H   ILE A  45      53.770  78.430  21.370  1.00  0.00
ATOM    473  CA  ILE A  45      54.970  79.310  19.920  1.00  0.00
ATOM    474  CB  ILE A  45      55.980  79.470  21.060  1.00  0.00
ATOM    475  CG1 ILE A  45      55.420  80.330  22.200  1.00  0.00
ATOM    476  CG2 ILE A  45      57.310  80.080  20.580  1.00  0.00
ATOM    477  CD  ILE A  45      56.240  80.230  23.480  1.00  0.00
ATOM    478  C   ILE A  45      55.560  78.510  18.760  1.00  0.00
ATOM    479  O   ILE A  45      56.070  79.100  17.800  1.00  0.00
ATOM    480  N   ASN A  46      55.490  77.190  18.840  1.00  0.00
ATOM    481  H   ASN A  46      55.120  76.720  19.640  1.00  0.00
ATOM    482  CA  ASN A  46      55.950  76.280  17.770  1.00  0.00
ATOM    483  CB  ASN A  46      57.020  75.330  18.320  1.00  0.00
ATOM    484  CG  ASN A  46      57.660  74.470  17.220  1.00  0.00
ATOM    485  OD1 ASN A  46      57.730  74.870  16.060  1.00  0.00
ATOM    486  ND2 ASN A  46      58.100  73.280  17.600  1.00  0.00
ATOM    487 1HD2 ASN A  46      58.010  73.000  18.560  1.00  0.00
ATOM    488 2HD2 ASN A  46      58.530  72.670  16.940  1.00  0.00
ATOM    489  C   ASN A  46      54.730  75.550  17.190  1.00  0.00
ATOM    490  O   ASN A  46      54.470  74.390  17.500  1.00  0.00
ATOM    491  N   ASN A  47      54.020  76.290  16.350  1.00  0.00
ATOM    492  H   ASN A  47      54.290  77.220  16.110  1.00  0.00
ATOM    493  CA  ASN A  47      52.760  75.840  15.720  1.00  0.00
ATOM    494  CB  ASN A  47      51.620  76.560  16.450  1.00  0.00
ATOM    495  CG  ASN A  47      50.230  76.350  15.840  1.00  0.00
ATOM    496  OD1 ASN A  47      49.750  77.200  15.100  1.00  0.00
ATOM    497  ND2 ASN A  47      49.570  75.260  16.210  1.00  0.00
ATOM    498 1HD2 ASN A  47      49.980  74.620  16.850  1.00  0.00
ATOM    499 2HD2 ASN A  47      48.650  75.100  15.850  1.00  0.00
ATOM    500  C   ASN A  47      52.740  76.080  14.210  1.00  0.00
ATOM    501  O   ASN A  47      52.390  75.150  13.470  1.00  0.00
ATOM    502  N   HIS A  48      53.110  77.280  13.790  1.00  0.00
ATOM    503  H   HIS A  48      53.420  77.980  14.440  1.00  0.00
ATOM    504  CA  HIS A  48      53.130  77.740  12.390  1.00  0.00
ATOM    505  CB  HIS A  48      54.190  77.010  11.560  1.00  0.00
ATOM    506  CG  HIS A  48      55.550  77.710  11.650  1.00  0.00
ATOM    507  ND1 HIS A  48      56.470  77.520  12.590  1.00  0.00
ATOM    508  CD2 HIS A  48      56.010  78.580  10.750  1.00  0.00
ATOM    509  HD2 HIS A  48      56.360  78.220   9.790  1.00  0.00
ATOM    510  CE1 HIS A  48      57.490  78.200  12.090  1.00  0.00
ATOM    511  HE1 HIS A  48      58.550  77.960  12.200  1.00  0.00
ATOM    512  NE2 HIS A  48      56.970  79.210  11.410  1.00  0.00
ATOM    513  HE2 HIS A  48      57.240  80.180  11.380  1.00  0.00
ATOM    514  C   HIS A  48      51.780  77.800  11.660  1.00  0.00
ATOM    515  O   HIS A  48      51.720  77.600  10.450  1.00  0.00
ATOM    516  N   ALA A  49      50.710  78.060  12.400  1.00  0.00
ATOM    517  H   ALA A  49      50.740  78.070  13.390  1.00  0.00
ATOM    518  CA  ALA A  49      49.370  78.300  11.840  1.00  0.00
ATOM    519  CB  ALA A  49      48.470  77.070  12.030  1.00  0.00
ATOM    520  C   ALA A  49      48.710  79.530  12.470  1.00  0.00
ATOM    521  O   ALA A  49      48.320  80.440  11.730  1.00  0.00
ATOM    522  N   LEU A  50      48.760  79.610  13.790  1.00  0.00
ATOM    523  H   LEU A  50      49.230  78.910  14.330  1.00  0.00
ATOM    524  CA  LEU A  50      48.150  80.660  14.630  1.00  0.00
ATOM    525  CB  LEU A  50      48.480  80.410  16.110  1.00  0.00
ATOM    526  CG  LEU A  50      47.540  79.410  16.800  1.00  0.00
ATOM    527  CD1 LEU A  50      48.130  79.040  18.160  1.00  0.00
ATOM    528  CD2 LEU A  50      46.160  80.030  17.010  1.00  0.00
ATOM    529  C   LEU A  50      48.530  82.090  14.260  1.00  0.00
ATOM    530  O   LEU A  50      49.650  82.550  14.490  1.00  0.00
ATOM    531  N   THR A  51      47.560  82.760  13.640  1.00  0.00
ATOM    532  H   THR A  51      46.720  82.280  13.390  1.00  0.00
ATOM    533  CA  THR A  51      47.570  84.180  13.270  1.00  0.00
ATOM    534  CB  THR A  51      46.230  84.490  12.580  1.00  0.00
ATOM    535  OG1 THR A  51      45.140  84.010  13.370  1.00  0.00
ATOM    536  HG1 THR A  51      44.890  84.700  14.050  1.00  0.00
ATOM    537  CG2 THR A  51      46.150  83.870  11.180  1.00  0.00
ATOM    538  C   THR A  51      47.780  85.070  14.490  1.00  0.00
ATOM    539  O   THR A  51      47.270  84.730  15.560  1.00  0.00
ATOM    540  N   THR A  52      48.390  86.240  14.320  1.00  0.00
ATOM    541  H   THR A  52      48.430  86.670  13.420  1.00  0.00
ATOM    542  CA  THR A  52      49.030  87.010  15.390  1.00  0.00
ATOM    543  CB  THR A  52      49.720  88.290  14.900  1.00  0.00
ATOM    544  OG1 THR A  52      48.780  89.220  14.360  1.00  0.00
ATOM    545  HG1 THR A  52      48.500  88.920  13.450  1.00  0.00
ATOM    546  CG2 THR A  52      50.830  87.970  13.900  1.00  0.00
ATOM    547  C   THR A  52      48.220  87.320  16.650  1.00  0.00
ATOM    548  O   THR A  52      48.710  87.050  17.750  1.00  0.00
ATOM    549  N   ASP A  53      47.010  87.860  16.510  1.00  0.00
ATOM    550  H   ASP A  53      46.660  88.150  15.620  1.00  0.00
ATOM    551  CA  ASP A  53      46.120  88.200  17.630  1.00  0.00
ATOM    552  CB  ASP A  53      44.800  88.820  17.160  1.00  0.00
ATOM    553  CG  ASP A  53      45.010  90.110  16.360  1.00  0.00
ATOM    554  OD1 ASP A  53      45.110  89.980  15.120  1.00  0.00
ATOM    555  OD2 ASP A  53      45.050  91.180  17.000  1.00  0.00
ATOM    556  C   ASP A  53      45.730  86.970  18.450  1.00  0.00
ATOM    557  O   ASP A  53      45.760  87.000  19.680  1.00  0.00
ATOM    558  N   GLU A  54      45.340  85.930  17.720  1.00  0.00
ATOM    559  H   GLU A  54      45.270  86.010  16.730  1.00  0.00
ATOM    560  CA  GLU A  54      44.940  84.600  18.220  1.00  0.00
ATOM    561  CB  GLU A  54      44.410  83.770  17.050  1.00  0.00
ATOM    562  CG  GLU A  54      43.070  84.200  16.470  1.00  0.00
ATOM    563  CD  GLU A  54      43.020  85.500  15.660  1.00  0.00
ATOM    564  OE1 GLU A  54      41.890  86.010  15.490  1.00  0.00
ATOM    565  OE2 GLU A  54      44.060  85.940  15.110  1.00  0.00
ATOM    566  C   GLU A  54      46.120  83.890  18.890  1.00  0.00
ATOM    567  O   GLU A  54      45.920  83.280  19.940  1.00  0.00
ATOM    568  N   LYS A  55      47.320  84.040  18.350  1.00  0.00
ATOM    569  H   LYS A  55      47.450  84.540  17.490  1.00  0.00
ATOM    570  CA  LYS A  55      48.560  83.460  18.890  1.00  0.00
ATOM    571  CB  LYS A  55      49.680  83.570  17.850  1.00  0.00
ATOM    572  CG  LYS A  55      50.950  82.840  18.290  1.00  0.00
ATOM    573  CD  LYS A  55      51.900  82.460  17.150  1.00  0.00
ATOM    574  CE  LYS A  55      52.410  83.650  16.350  1.00  0.00
ATOM    575  NZ  LYS A  55      53.380  83.170  15.360  1.00  0.00
ATOM    576  HZ1 LYS A  55      54.200  82.860  15.840  1.00  0.00
ATOM    577  HZ2 LYS A  55      52.990  82.400  14.860  1.00  0.00
ATOM    578  HZ3 LYS A  55      53.620  83.900  14.720  1.00  0.00
ATOM    579  C   LYS A  55      48.960  84.100  20.230  1.00  0.00
ATOM    580  O   LYS A  55      49.210  83.380  21.190  1.00  0.00
ATOM    581  N   VAL A  56      48.920  85.430  20.300  1.00  0.00
ATOM    582  H   VAL A  56      48.700  86.010  19.520  1.00  0.00
ATOM    583  CA  VAL A  56      49.210  86.180  21.530  1.00  0.00
ATOM    584  CB  VAL A  56      49.520  87.650  21.240  1.00  0.00
ATOM    585  CG1 VAL A  56      49.880  88.440  22.500  1.00  0.00
ATOM    586  CG2 VAL A  56      50.710  87.760  20.280  1.00  0.00
ATOM    587  C   VAL A  56      48.140  85.960  22.600  1.00  0.00
ATOM    588  O   VAL A  56      48.490  85.820  23.770  1.00  0.00
ATOM    589  N   HIS A  57      46.880  85.790  22.190  1.00  0.00
ATOM    590  H   HIS A  57      46.630  85.960  21.230  1.00  0.00
ATOM    591  CA  HIS A  57      45.750  85.360  23.030  1.00  0.00
ATOM    592  CB  HIS A  57      44.470  85.360  22.190  1.00  0.00
ATOM    593  CG  HIS A  57      43.270  84.670  22.850  1.00  0.00
ATOM    594  ND1 HIS A  57      42.390  85.260  23.660  1.00  0.00
ATOM    595  CD2 HIS A  57      42.900  83.400  22.670  1.00  0.00
ATOM    596  HD2 HIS A  57      43.410  82.610  23.220  1.00  0.00
ATOM    597  CE1 HIS A  57      41.620  84.240  24.010  1.00  0.00
ATOM    598  HE1 HIS A  57      40.890  84.250  24.810  1.00  0.00
ATOM    599  NE2 HIS A  57      41.600  83.410  22.970  1.00  0.00
ATOM    600  HE2 HIS A  57      40.870  82.820  22.630  1.00  0.00
ATOM    601  C   HIS A  57      46.010  84.000  23.670  1.00  0.00
ATOM    602  O   HIS A  57      45.970  83.900  24.900  1.00  0.00
ATOM    603  N   HIS A  58      46.300  83.000  22.840  1.00  0.00
ATOM    604  H   HIS A  58      46.320  83.150  21.850  1.00  0.00
ATOM    605  CA  HIS A  58      46.590  81.610  23.230  1.00  0.00
ATOM    606  CB  HIS A  58      46.880  80.770  21.980  1.00  0.00
ATOM    607  CG  HIS A  58      45.650  80.120  21.340  1.00  0.00
ATOM    608  ND1 HIS A  58      45.520  78.800  21.190  1.00  0.00
ATOM    609  CD2 HIS A  58      44.630  80.710  20.720  1.00  0.00
ATOM    610  HD2 HIS A  58      44.780  81.140  19.730  1.00  0.00
ATOM    611  CE1 HIS A  58      44.460  78.720  20.380  1.00  0.00
ATOM    612  HE1 HIS A  58      44.330  78.020  19.560  1.00  0.00
ATOM    613  NE2 HIS A  58      43.700  79.770  20.660  1.00  0.00
ATOM    614  HE2 HIS A  58      42.700  79.870  20.580  1.00  0.00
ATOM    615  C   HIS A  58      47.720  81.460  24.250  1.00  0.00
ATOM    616  O   HIS A  58      47.690  80.550  25.080  1.00  0.00
ATOM    617  N   LEU A  59      48.720  82.330  24.160  1.00  0.00
ATOM    618  H   LEU A  59      48.790  82.970  23.390  1.00  0.00
ATOM    619  CA  LEU A  59      49.830  82.430  25.110  1.00  0.00
ATOM    620  CB  LEU A  59      50.980  83.240  24.500  1.00  0.00
ATOM    621  CG  LEU A  59      52.250  83.190  25.350  1.00  0.00
ATOM    622  CD1 LEU A  59      53.000  81.880  25.120  1.00  0.00
ATOM    623  CD2 LEU A  59      53.120  84.420  25.110  1.00  0.00
ATOM    624  C   LEU A  59      49.400  83.060  26.430  1.00  0.00
ATOM    625  O   LEU A  59      49.550  82.440  27.490  1.00  0.00
ATOM    626  N   THR A  60      48.880  84.290  26.370  1.00  0.00
ATOM    627  H   THR A  60      48.690  84.720  25.490  1.00  0.00
ATOM    628  CA  THR A  60      48.540  85.120  27.530  1.00  0.00
ATOM    629  CB  THR A  60      48.270  86.580  27.160  1.00  0.00
ATOM    630  OG1 THR A  60      47.230  86.670  26.180  1.00  0.00
ATOM    631  HG1 THR A  60      47.580  86.350  25.300  1.00  0.00
ATOM    632  CG2 THR A  60      49.550  87.290  26.690  1.00  0.00
ATOM    633  C   THR A  60      47.440  84.580  28.440  1.00  0.00
ATOM    634  O   THR A  60      47.470  84.860  29.630  1.00  0.00
ATOM    635  N   ILE A  61      46.500  83.800  27.890  1.00  0.00
ATOM    636  H   ILE A  61      46.420  83.690  26.900  1.00  0.00
ATOM    637  CA  ILE A  61      45.480  83.100  28.670  1.00  0.00
ATOM    638  CB  ILE A  61      44.350  82.480  27.850  1.00  0.00
ATOM    639  CG1 ILE A  61      44.810  81.400  26.860  1.00  0.00
ATOM    640  CG2 ILE A  61      43.530  83.570  27.150  1.00  0.00
ATOM    641  CD  ILE A  61      43.650  80.570  26.310  1.00  0.00
ATOM    642  C   ILE A  61      46.100  82.080  29.630  1.00  0.00
ATOM    643  O   ILE A  61      45.800  82.140  30.830  1.00  0.00
ATOM    644  N   ALA A  62      47.110  81.360  29.170  1.00  0.00
ATOM    645  H   ALA A  62      47.440  81.480  28.230  1.00  0.00
ATOM    646  CA  ALA A  62      47.850  80.330  29.910  1.00  0.00
ATOM    647  CB  ALA A  62      48.750  79.550  28.950  1.00  0.00
ATOM    648  C   ALA A  62      48.670  80.900  31.070  1.00  0.00
ATOM    649  O   ALA A  62      48.730  80.260  32.130  1.00  0.00
ATOM    650  N   ILE A  63      49.270  82.070  30.890  1.00  0.00
ATOM    651  H   ILE A  63      49.280  82.500  29.990  1.00  0.00
ATOM    652  CA  ILE A  63      50.010  82.820  31.920  1.00  0.00
ATOM    653  CB  ILE A  63      50.700  84.050  31.320  1.00  0.00
ATOM    654  CG1 ILE A  63      51.590  83.740  30.120  1.00  0.00
ATOM    655  CG2 ILE A  63      51.480  84.860  32.360  1.00  0.00
ATOM    656  CD  ILE A  63      52.740  82.770  30.400  1.00  0.00
ATOM    657  C   ILE A  63      49.080  83.190  33.080  1.00  0.00
ATOM    658  O   ILE A  63      49.420  82.930  34.230  1.00  0.00
ATOM    659  N   GLY A  64      47.900  83.700  32.750  1.00  0.00
ATOM    660  H   GLY A  64      47.650  83.860  31.790  1.00  0.00
ATOM    661  CA  GLY A  64      46.860  84.110  33.700  1.00  0.00
ATOM    662  C   GLY A  64      46.320  82.960  34.550  1.00  0.00
ATOM    663  O   GLY A  64      46.180  83.130  35.760  1.00  0.00
ATOM    664  N   ILE A  65      46.070  81.820  33.920  1.00  0.00
ATOM    665  H   ILE A  65      46.190  81.740  32.930  1.00  0.00
ATOM    666  CA  ILE A  65      45.580  80.580  34.540  1.00  0.00
ATOM    667  CB  ILE A  65      45.150  79.580  33.470  1.00  0.00
ATOM    668  CG1 ILE A  65      43.970  80.160  32.670  1.00  0.00
ATOM    669  CG2 ILE A  65      44.750  78.210  34.020  1.00  0.00
ATOM    670  CD  ILE A  65      43.820  79.510  31.290  1.00  0.00
ATOM    671  C   ILE A  65      46.600  79.980  35.520  1.00  0.00
ATOM    672  O   ILE A  65      46.230  79.570  36.610  1.00  0.00
ATOM    673  N   ALA A  66      47.870  80.030  35.140  1.00  0.00
ATOM    674  H   ALA A  66      48.150  80.390  34.240  1.00  0.00
ATOM    675  CA  ALA A  66      49.000  79.530  35.950  1.00  0.00
ATOM    676  CB  ALA A  66      50.310  79.680  35.170  1.00  0.00
ATOM    677  C   ALA A  66      49.120  80.240  37.300  1.00  0.00
ATOM    678  O   ALA A  66      49.210  79.590  38.340  1.00  0.00
ATOM    679  N   LEU A  67      48.980  81.560  37.260  1.00  0.00
ATOM    680  H   LEU A  67      48.770  82.050  36.410  1.00  0.00
ATOM    681  CA  LEU A  67      49.080  82.430  38.440  1.00  0.00
ATOM    682  CB  LEU A  67      49.490  83.840  37.990  1.00  0.00
ATOM    683  CG  LEU A  67      50.930  83.810  37.470  1.00  0.00
ATOM    684  CD1 LEU A  67      51.160  84.930  36.460  1.00  0.00
ATOM    685  CD2 LEU A  67      51.930  83.910  38.620  1.00  0.00
ATOM    686  C   LEU A  67      47.810  82.450  39.290  1.00  0.00
ATOM    687  O   LEU A  67      47.910  82.580  40.510  1.00  0.00
ATOM    688  N   PHE A  68      46.640  82.250  38.680  1.00  0.00
ATOM    689  H   PHE A  68      46.580  82.140  37.680  1.00  0.00
ATOM    690  CA  PHE A  68      45.350  82.180  39.380  1.00  0.00
ATOM    691  CB  PHE A  68      44.220  82.160  38.350  1.00  0.00
ATOM    692  CG  PHE A  68      42.880  82.590  38.950  1.00  0.00
ATOM    693  CD1 PHE A  68      42.560  83.940  38.980  1.00  0.00
ATOM    694  HD1 PHE A  68      43.220  84.670  38.520  1.00  0.00
ATOM    695  CD2 PHE A  68      42.020  81.650  39.500  1.00  0.00
ATOM    696  HD2 PHE A  68      42.270  80.590  39.480  1.00  0.00
ATOM    697  CE1 PHE A  68      41.380  84.360  39.580  1.00  0.00
ATOM    698  HE1 PHE A  68      41.120  85.420  39.590  1.00  0.00
ATOM    699  CE2 PHE A  68      40.830  82.070  40.100  1.00  0.00
ATOM    700  HE2 PHE A  68      40.130  81.330  40.470  1.00  0.00
ATOM    701  CZ  PHE A  68      40.520  83.420  40.150  1.00  0.00
ATOM    702  HZ  PHE A  68      39.610  83.750  40.650  1.00  0.00
ATOM    703  C   PHE A  68      45.270  80.960  40.300  1.00  0.00
ATOM    704  O   PHE A  68      44.790  81.070  41.420  1.00  0.00
ATOM    705  N   ILE A  69      45.780  79.820  39.830  1.00  0.00
ATOM    706  H   ILE A  69      46.160  79.760  38.910  1.00  0.00
ATOM    707  CA  ILE A  69      45.820  78.550  40.570  1.00  0.00
ATOM    708  CB  ILE A  69      45.940  77.390  39.570  1.00  0.00
ATOM    709  CG1 ILE A  69      44.670  77.300  38.740  1.00  0.00
ATOM    710  CG2 ILE A  69      46.250  76.050  40.250  1.00  0.00
ATOM    711  CD  ILE A  69      44.800  76.390  37.510  1.00  0.00
ATOM    712  C   ILE A  69      46.860  78.560  41.680  1.00  0.00
ATOM    713  O   ILE A  69      46.530  78.250  42.830  1.00  0.00
ATOM    714  N   PHE A  70      48.100  78.950  41.380  1.00  0.00
ATOM    715  H   PHE A  70      48.360  79.220  40.450  1.00  0.00
ATOM    716  CA  PHE A  70      49.200  78.990  42.350  1.00  0.00
ATOM    717  CB  PHE A  70      50.560  79.050  41.650  1.00  0.00
ATOM    718  CG  PHE A  70      51.060  77.660  41.240  1.00  0.00
ATOM    719  CD1 PHE A  70      50.700  77.090  40.020  1.00  0.00
ATOM    720  HD1 PHE A  70      49.880  77.520  39.440  1.00  0.00
ATOM    721  CD2 PHE A  70      52.010  77.020  42.020  1.00  0.00
ATOM    722  HD2 PHE A  70      52.260  77.420  43.000  1.00  0.00
ATOM    723  CE1 PHE A  70      51.320  75.930  39.570  1.00  0.00
ATOM    724  HE1 PHE A  70      51.030  75.480  38.620  1.00  0.00
ATOM    725  CE2 PHE A  70      52.620  75.850  41.580  1.00  0.00
ATOM    726  HE2 PHE A  70      53.340  75.340  42.220  1.00  0.00
ATOM    727  CZ  PHE A  70      52.290  75.310  40.350  1.00  0.00
ATOM    728  HZ  PHE A  70      52.770  74.400  40.000  1.00  0.00
ATOM    729  C   PHE A  70      49.080  80.020  43.470  1.00  0.00
ATOM    730  O   PHE A  70      49.520  79.740  44.580  1.00  0.00
ATOM    731  N   VAL A  71      48.460  81.170  43.210  1.00  0.00
ATOM    732  H   VAL A  71      48.170  81.420  42.280  1.00  0.00
ATOM    733  CA  VAL A  71      48.240  82.220  44.210  1.00  0.00
ATOM    734  CB  VAL A  71      48.260  83.620  43.600  1.00  0.00
ATOM    735  CG1 VAL A  71      48.000  84.740  44.620  1.00  0.00
ATOM    736  CG2 VAL A  71      49.600  83.920  42.910  1.00  0.00
ATOM    737  C   VAL A  71      46.990  81.990  45.070  1.00  0.00
ATOM    738  O   VAL A  71      47.070  82.160  46.280  1.00  0.00
ATOM    739  N   ILE A  72      45.880  81.560  44.480  1.00  0.00
ATOM    740  H   ILE A  72      45.840  81.300  43.510  1.00  0.00
ATOM    741  CA  ILE A  72      44.580  81.510  45.170  1.00  0.00
ATOM    742  CB  ILE A  72      43.470  82.200  44.380  1.00  0.00
ATOM    743  CG1 ILE A  72      43.840  83.650  44.070  1.00  0.00
ATOM    744  CG2 ILE A  72      42.130  82.160  45.110  1.00  0.00
ATOM    745  CD  ILE A  72      42.880  84.350  43.100  1.00  0.00
ATOM    746  C   ILE A  72      44.200  80.120  45.680  1.00  0.00
ATOM    747  O   ILE A  72      43.840  79.990  46.850  1.00  0.00
ATOM    748  N   VAL A  73      44.320  79.070  44.870  1.00  0.00
ATOM    749  H   VAL A  73      44.710  79.160  43.950  1.00  0.00
ATOM    750  CA  VAL A  73      43.930  77.700  45.220  1.00  0.00
ATOM    751  CB  VAL A  73      43.540  76.900  43.980  1.00  0.00
ATOM    752  CG1 VAL A  73      43.150  75.450  44.290  1.00  0.00
ATOM    753  CG2 VAL A  73      42.380  77.560  43.220  1.00  0.00
ATOM    754  C   VAL A  73      44.970  76.980  46.090  1.00  0.00
ATOM    755  O   VAL A  73      44.600  76.240  46.990  1.00  0.00
ATOM    756  N   ARG A  74      46.250  77.240  45.850  1.00  0.00
ATOM    757  H   ARG A  74      46.540  77.950  45.200  1.00  0.00
ATOM    758  CA  ARG A  74      47.370  76.560  46.510  1.00  0.00
ATOM    759  CB  ARG A  74      48.670  76.740  45.720  1.00  0.00
ATOM    760  CG  ARG A  74      49.770  75.830  46.270  1.00  0.00
ATOM    761  CD  ARG A  74      51.160  76.230  45.790  1.00  0.00
ATOM    762  NE  ARG A  74      52.080  75.290  46.450  1.00  0.00
ATOM    763  HE  ARG A  74      52.270  75.480  47.410  1.00  0.00
ATOM    764  CZ  ARG A  74      52.640  74.220  45.860  1.00  0.00
ATOM    765  NH1 ARG A  74      52.460  73.960  44.560  1.00  0.00
ATOM    766 1HH1 ARG A  74      51.880  74.560  44.010  1.00  0.00
ATOM    767 2HH1 ARG A  74      52.920  73.180  44.140  1.00  0.00
ATOM    768  NH2 ARG A  74      53.220  73.310  46.640  1.00  0.00
ATOM    769 1HH2 ARG A  74      53.220  73.420  47.640  1.00  0.00
ATOM    770 2HH2 ARG A  74      53.650  72.500  46.230  1.00  0.00
ATOM    771  C   ARG A  74      47.540  76.850  48.010  1.00  0.00
ATOM    772  O   ARG A  74      47.740  75.870  48.720  1.00  0.00
ATOM    773  N   PRO A  75      47.480  78.080  48.510  1.00  0.00
ATOM    774  CA  PRO A  75      47.530  78.330  49.960  1.00  0.00
ATOM    775  CB  PRO A  75      47.550  79.850  50.130  1.00  0.00
ATOM    776  CG  PRO A  75      48.280  80.290  48.860  1.00  0.00
ATOM    777  CD  PRO A  75      47.720  79.340  47.800  1.00  0.00
ATOM    778  C   PRO A  75      46.480  77.640  50.840  1.00  0.00
ATOM    779  O   PRO A  75      46.860  77.250  51.940  1.00  0.00
ATOM    780  N   PRO A  76      45.240  77.460  50.410  1.00  0.00
ATOM    781  CA  PRO A  76      44.290  76.540  51.070  1.00  0.00
ATOM    782  CB  PRO A  76      43.030  76.570  50.200  1.00  0.00
ATOM    783  CG  PRO A  76      43.010  78.020  49.710  1.00  0.00
ATOM    784  CD  PRO A  76      44.490  78.340  49.510  1.00  0.00
ATOM    785  C   PRO A  76      44.790  75.100  51.210  1.00  0.00
ATOM    786  O   PRO A  76      44.850  74.610  52.330  1.00  0.00
ATOM    787  N   ILE A  77      45.250  74.500  50.110  1.00  0.00
ATOM    788  H   ILE A  77      45.260  74.970  49.230  1.00  0.00
ATOM    789  CA  ILE A  77      45.760  73.120  50.050  1.00  0.00
ATOM    790  CB  ILE A  77      46.070  72.760  48.600  1.00  0.00
ATOM    791  CG1 ILE A  77      44.800  72.580  47.780  1.00  0.00
ATOM    792  CG2 ILE A  77      47.020  71.570  48.420  1.00  0.00
ATOM    793  CD  ILE A  77      43.920  71.410  48.250  1.00  0.00
ATOM    794  C   ILE A  77      46.930  72.870  51.010  1.00  0.00
ATOM    795  O   ILE A  77      46.880  71.920  51.800  1.00  0.00
ATOM    796  N   GLU A  78      47.910  73.760  50.980  1.00  0.00
ATOM    797  H   GLU A  78      47.880  74.560  50.370  1.00  0.00
ATOM    798  CA  GLU A  78      49.130  73.690  51.800  1.00  0.00
ATOM    799  CB  GLU A  78      50.130  74.770  51.380  1.00  0.00
ATOM    800  CG  GLU A  78      50.630  74.650  49.940  1.00  0.00
ATOM    801  CD  GLU A  78      51.490  73.410  49.710  1.00  0.00
ATOM    802  OE1 GLU A  78      50.960  72.440  49.140  1.00  0.00
ATOM    803  OE2 GLU A  78      52.690  73.500  50.070  1.00  0.00
ATOM    804  C   GLU A  78      48.840  73.840  53.300  1.00  0.00
ATOM    805  O   GLU A  78      49.460  73.160  54.110  1.00  0.00
ATOM    806  N   PHE A  79      47.880  74.720  53.620  1.00  0.00
ATOM    807  H   PHE A  79      47.440  75.290  52.920  1.00  0.00
ATOM    808  CA  PHE A  79      47.420  74.980  54.990  1.00  0.00
ATOM    809  CB  PHE A  79      46.520  76.220  54.990  1.00  0.00
ATOM    810  CG  PHE A  79      46.250  76.760  56.400  1.00  0.00
ATOM    811  CD1 PHE A  79      47.050  77.790  56.890  1.00  0.00
ATOM    812  HD1 PHE A  79      47.820  78.230  56.260  1.00  0.00
ATOM    813  CD2 PHE A  79      45.250  76.220  57.180  1.00  0.00
ATOM    814  HD2 PHE A  79      44.590  75.450  56.780  1.00  0.00
ATOM    815  CE1 PHE A  79      46.840  78.270  58.180  1.00  0.00
ATOM    816  HE1 PHE A  79      47.450  79.080  58.570  1.00  0.00
ATOM    817  CE2 PHE A  79      45.050  76.690  58.480  1.00  0.00
ATOM    818  HE2 PHE A  79      44.310  76.210  59.120  1.00  0.00
ATOM    819  CZ  PHE A  79      45.840  77.710  58.970  1.00  0.00
ATOM    820  HZ  PHE A  79      45.650  78.120  59.960  1.00  0.00
ATOM    821  C   PHE A  79      46.670  73.770  55.550  1.00  0.00
ATOM    822  O   PHE A  79      47.000  73.340  56.660  1.00  0.00
ATOM    823  N   ILE A  80      45.700  73.220  54.820  1.00  0.00
ATOM    824  H   ILE A  80      45.460  73.580  53.920  1.00  0.00
ATOM    825  CA  ILE A  80      44.870  72.080  55.240  1.00  0.00
ATOM    826  CB  ILE A  80      43.720  71.770  54.280  1.00  0.00
ATOM    827  CG1 ILE A  80      42.790  72.980  54.090  1.00  0.00
ATOM    828  CG2 ILE A  80      42.880  70.580  54.770  1.00  0.00
ATOM    829  CD  ILE A  80      41.880  72.810  52.870  1.00  0.00
ATOM    830  C   ILE A  80      45.720  70.830  55.480  1.00  0.00
ATOM    831  O   ILE A  80      45.610  70.260  56.570  1.00  0.00
ATOM    832  N   ARG A  81      46.580  70.450  54.550  1.00  0.00
ATOM    833  H   ARG A  81      46.710  70.960  53.700  1.00  0.00
ATOM    834  CA  ARG A  81      47.420  69.250  54.680  1.00  0.00
ATOM    835  CB  ARG A  81      48.170  68.950  53.380  1.00  0.00
ATOM    836  CG  ARG A  81      49.020  67.670  53.430  1.00  0.00
ATOM    837  CD  ARG A  81      48.200  66.380  53.470  1.00  0.00
ATOM    838  NE  ARG A  81      49.080  65.270  53.880  1.00  0.00
ATOM    839  HE  ARG A  81      50.010  65.550  54.110  1.00  0.00
ATOM    840  CZ  ARG A  81      48.770  63.970  53.900  1.00  0.00
ATOM    841  NH1 ARG A  81      47.610  63.510  53.410  1.00  0.00
ATOM    842 1HH1 ARG A  81      46.950  64.150  53.020  1.00  0.00
ATOM    843 2HH1 ARG A  81      47.390  62.540  53.460  1.00  0.00
ATOM    844  NH2 ARG A  81      49.570  63.100  54.540  1.00  0.00
ATOM    845 1HH2 ARG A  81      50.410  63.420  54.980  1.00  0.00
ATOM    846 2HH2 ARG A  81      49.330  62.130  54.560  1.00  0.00
ATOM    847  C   ARG A  81      48.390  69.360  55.870  1.00  0.00
ATOM    848  O   ARG A  81      48.400  68.460  56.710  1.00  0.00
ATOM    849  N   GLN A  82      49.080  70.490  55.990  1.00  0.00
ATOM    850  H   GLN A  82      49.000  71.240  55.330  1.00  0.00
ATOM    851  CA  GLN A  82      50.070  70.720  57.060  1.00  0.00
ATOM    852  CB  GLN A  82      50.870  71.990  56.770  1.00  0.00
ATOM    853  CG  GLN A  82      52.150  72.130  57.590  1.00  0.00
ATOM    854  CD  GLN A  82      53.120  70.970  57.340  1.00  0.00
ATOM    855  OE1 GLN A  82      53.310  70.100  58.180  1.00  0.00
ATOM    856  NE2 GLN A  82      53.760  71.000  56.170  1.00  0.00
ATOM    857 1HE2 GLN A  82      53.590  71.750  55.530  1.00  0.00
ATOM    858 2HE2 GLN A  82      54.360  70.250  55.920  1.00  0.00
ATOM    859  C   GLN A  82      49.450  70.760  58.460  1.00  0.00
ATOM    860  O   GLN A  82      49.910  70.050  59.350  1.00  0.00
ATOM    861  N   TYR A  83      48.370  71.540  58.610  1.00  0.00
ATOM    862  H   TYR A  83      48.020  72.100  57.870  1.00  0.00
ATOM    863  CA  TYR A  83      47.650  71.690  59.880  1.00  0.00
ATOM    864  CB  TYR A  83      46.710  72.900  59.830  1.00  0.00
ATOM    865  CG  TYR A  83      46.090  73.200  61.200  1.00  0.00
ATOM    866  CD1 TYR A  83      46.850  73.840  62.170  1.00  0.00
ATOM    867  HD1 TYR A  83      47.880  74.120  61.960  1.00  0.00
ATOM    868  CD2 TYR A  83      44.780  72.830  61.480  1.00  0.00
ATOM    869  HD2 TYR A  83      44.180  72.330  60.720  1.00  0.00
ATOM    870  CE1 TYR A  83      46.310  74.080  63.430  1.00  0.00
ATOM    871  HE1 TYR A  83      46.910  74.590  64.190  1.00  0.00
ATOM    872  CE2 TYR A  83      44.230  73.080  62.740  1.00  0.00
ATOM    873  HE2 TYR A  83      43.200  72.790  62.950  1.00  0.00
ATOM    874  CZ  TYR A  83      45.010  73.700  63.710  1.00  0.00
ATOM    875  OH  TYR A  83      44.530  73.910  64.960  1.00  0.00
ATOM    876  HH  TYR A  83      43.560  73.680  64.990  1.00  0.00
ATOM    877  C   TYR A  83      46.900  70.420  60.300  1.00  0.00
ATOM    878  O   TYR A  83      47.070  69.990  61.440  1.00  0.00
ATOM    879  N   LEU A  84      46.080  69.870  59.410  1.00  0.00
ATOM    880  H   LEU A  84      45.990  70.220  58.480  1.00  0.00
ATOM    881  CA  LEU A  84      45.250  68.680  59.680  1.00  0.00
ATOM    882  CB  LEU A  84      44.120  68.470  58.660  1.00  0.00
ATOM    883  CG  LEU A  84      42.770  69.030  59.120  1.00  0.00
ATOM    884  CD1 LEU A  84      42.720  70.560  59.000  1.00  0.00
ATOM    885  CD2 LEU A  84      41.640  68.380  58.330  1.00  0.00
ATOM    886  C   LEU A  84      45.990  67.360  59.870  1.00  0.00
ATOM    887  O   LEU A  84      45.500  66.510  60.610  1.00  0.00
ATOM    888  N   ALA A  85      47.110  67.160  59.170  1.00  0.00
ATOM    889  H   ALA A  85      47.440  67.800  58.470  1.00  0.00
ATOM    890  CA  ALA A  85      47.960  65.980  59.390  1.00  0.00
ATOM    891  CB  ALA A  85      49.030  65.850  58.300  1.00  0.00
ATOM    892  C   ALA A  85      48.600  65.980  60.780  1.00  0.00
ATOM    893  O   ALA A  85      48.710  64.920  61.400  1.00  0.00
ATOM    894  N   GLN A  86      48.960  67.160  61.260  1.00  0.00
ATOM    895  H   GLN A  86      48.970  67.990  60.690  1.00  0.00
ATOM    896  CA  GLN A  86      49.410  67.380  62.640  1.00  0.00
ATOM    897  CB  GLN A  86      50.120  68.730  62.810  1.00  0.00
ATOM    898  CG  GLN A  86      51.420  68.830  62.000  1.00  0.00
ATOM    899  CD  GLN A  86      52.440  67.760  62.380  1.00  0.00
ATOM    900  OE1 GLN A  86      52.960  67.710  63.490  1.00  0.00
ATOM    901  NE2 GLN A  86      52.720  66.910  61.400  1.00  0.00
ATOM    902 1HE2 GLN A  86      52.270  67.000  60.510  1.00  0.00
ATOM    903 2HE2 GLN A  86      53.410  66.190  61.540  1.00  0.00
ATOM    904  C   GLN A  86      48.270  67.260  63.650  1.00  0.00
ATOM    905  O   GLN A  86      48.460  66.630  64.690  1.00  0.00
ATOM    906  N   TRP A  87      47.090  67.780  63.320  1.00  0.00
ATOM    907  H   TRP A  87      46.960  68.280  62.460  1.00  0.00
ATOM    908  CA  TRP A  87      45.890  67.720  64.170  1.00  0.00
ATOM    909  CB  TRP A  87      44.710  68.390  63.450  1.00  0.00
ATOM    910  CG  TRP A  87      43.540  68.680  64.390  1.00  0.00
ATOM    911  CD1 TRP A  87      43.420  69.790  65.110  1.00  0.00
ATOM    912  HD1 TRP A  87      44.020  70.690  64.990  1.00  0.00
ATOM    913  CD2 TRP A  87      42.520  67.820  64.770  1.00  0.00
ATOM    914  NE1 TRP A  87      42.400  69.660  65.960  1.00  0.00
ATOM    915  HE1 TRP A  87      42.120  70.330  66.640  1.00  0.00
ATOM    916  CE2 TRP A  87      41.830  68.460  65.790  1.00  0.00
ATOM    917  CE3 TRP A  87      42.130  66.550  64.380  1.00  0.00
ATOM    918  HE3 TRP A  87      42.630  66.060  63.540  1.00  0.00
ATOM    919  CZ2 TRP A  87      40.770  67.840  66.440  1.00  0.00
ATOM    920  HZ2 TRP A  87      40.320  68.300  67.310  1.00  0.00
ATOM    921  CZ3 TRP A  87      41.060  65.920  65.010  1.00  0.00
ATOM    922  HZ3 TRP A  87      40.750  64.920  64.700  1.00  0.00
ATOM    923  CH2 TRP A  87      40.390  66.560  66.040  1.00  0.00
ATOM    924  HH2 TRP A  87      39.560  66.070  66.540  1.00  0.00
ATOM    925  C   TRP A  87      45.540  66.270  64.500  1.00  0.00
ATOM    926  O   TRP A  87      45.560  65.910  65.680  1.00  0.00
ATOM    927  N   THR A  88      45.410  65.450  63.460  1.00  0.00
ATOM    928  H   THR A  88      45.510  65.770  62.520  1.00  0.00
ATOM    929  CA  THR A  88      45.070  64.020  63.560  1.00  0.00
ATOM    930  CB  THR A  88      44.870  63.380  62.180  1.00  0.00
ATOM    931  OG1 THR A  88      43.990  64.160  61.370  1.00  0.00
ATOM    932  HG1 THR A  88      44.530  64.740  60.760  1.00  0.00
ATOM    933  CG2 THR A  88      44.300  61.960  62.300  1.00  0.00
ATOM    934  C   THR A  88      46.110  63.240  64.370  1.00  0.00
ATOM    935  O   THR A  88      45.740  62.610  65.360  1.00  0.00
ATOM    936  N   SER A  89      47.380  63.410  64.020  1.00  0.00
ATOM    937  H   SER A  89      47.680  64.020  63.290  1.00  0.00
ATOM    938  CA  SER A  89      48.490  62.690  64.680  1.00  0.00
ATOM    939  CB  SER A  89      49.850  62.870  63.990  1.00  0.00
ATOM    940  OG  SER A  89      50.290  64.230  63.950  1.00  0.00
ATOM    941  HG  SER A  89      49.740  64.740  63.280  1.00  0.00
ATOM    942  C   SER A  89      48.610  63.000  66.170  1.00  0.00
ATOM    943  O   SER A  89      48.440  62.080  66.960  1.00  0.00
ATOM    944  N   ASN A  90      48.650  64.290  66.510  1.00  0.00
ATOM    945  H   ASN A  90      48.620  65.020  65.830  1.00  0.00
ATOM    946  CA  ASN A  90      48.760  64.760  67.900  1.00  0.00
ATOM    947  CB  ASN A  90      49.000  66.270  67.960  1.00  0.00
ATOM    948  CG  ASN A  90      50.460  66.630  67.690  1.00  0.00
ATOM    949  OD1 ASN A  90      51.300  66.590  68.590  1.00  0.00
ATOM    950  ND2 ASN A  90      50.750  66.990  66.450  1.00  0.00
ATOM    951 1HD2 ASN A  90      50.030  67.010  65.760  1.00  0.00
ATOM    952 2HD2 ASN A  90      51.680  67.270  66.210  1.00  0.00
ATOM    953  C   ASN A  90      47.570  64.390  68.790  1.00  0.00
ATOM    954  O   ASN A  90      47.770  64.170  69.980  1.00  0.00
ATOM    955  N   LYS A  91      46.370  64.330  68.220  1.00  0.00
ATOM    956  H   LYS A  91      46.230  64.630  67.270  1.00  0.00
ATOM    957  CA  LYS A  91      45.130  63.890  68.880  1.00  0.00
ATOM    958  CB  LYS A  91      43.920  64.290  68.030  1.00  0.00
ATOM    959  CG  LYS A  91      43.560  65.760  68.240  1.00  0.00
ATOM    960  CD  LYS A  91      42.770  65.950  69.540  1.00  0.00
ATOM    961  CE  LYS A  91      41.360  65.380  69.370  1.00  0.00
ATOM    962  NZ  LYS A  91      40.650  65.360  70.650  1.00  0.00
ATOM    963  HZ1 LYS A  91      40.680  66.270  71.070  1.00  0.00
ATOM    964  HZ2 LYS A  91      39.690  65.110  70.480  1.00  0.00
ATOM    965  HZ3 LYS A  91      41.060  64.690  71.260  1.00  0.00
ATOM    966  C   LYS A  91      45.090  62.400  69.240  1.00  0.00
ATOM    967  O   LYS A  91      44.610  62.050  70.310  1.00  0.00
ATOM    968  N   ILE A  92      45.530  61.560  68.310  1.00  0.00
ATOM    969  H   ILE A  92      45.700  61.860  67.370  1.00  0.00
ATOM    970  CA  ILE A  92      45.730  60.120  68.530  1.00  0.00
ATOM    971  CB  ILE A  92      46.050  59.390  67.220  1.00  0.00
ATOM    972  CG1 ILE A  92      44.940  59.590  66.190  1.00  0.00
ATOM    973  CG2 ILE A  92      46.280  57.890  67.430  1.00  0.00
ATOM    974  CD  ILE A  92      45.360  59.200  64.770  1.00  0.00
ATOM    975  C   ILE A  92      46.820  59.890  69.570  1.00  0.00
ATOM    976  O   ILE A  92      46.600  59.090  70.490  1.00  0.00
ATOM    977  N   LEU A  93      47.940  60.600  69.470  1.00  0.00
ATOM    978  H   LEU A  93      48.070  61.260  68.730  1.00  0.00
ATOM    979  CA  LEU A  93      49.080  60.530  70.400  1.00  0.00
ATOM    980  CB  LEU A  93      50.290  61.330  69.910  1.00  0.00
ATOM    981  CG  LEU A  93      50.890  60.780  68.610  1.00  0.00
ATOM    982  CD1 LEU A  93      52.090  61.640  68.190  1.00  0.00
ATOM    983  CD2 LEU A  93      51.280  59.310  68.730  1.00  0.00
ATOM    984  C   LEU A  93      48.740  60.970  71.830  1.00  0.00
ATOM    985  O   LEU A  93      49.340  60.480  72.780  1.00  0.00
ATOM    986  N   TYR A  94      47.840  61.950  71.930  1.00  0.00
ATOM    987  H   TYR A  94      47.550  62.460  71.120  1.00  0.00
ATOM    988  CA  TYR A  94      47.230  62.440  73.180  1.00  0.00
ATOM    989  CB  TYR A  94      46.550  63.750  72.780  1.00  0.00
ATOM    990  CG  TYR A  94      45.430  64.230  73.710  1.00  0.00
ATOM    991  CD1 TYR A  94      45.720  64.960  74.850  1.00  0.00
ATOM    992  HD1 TYR A  94      46.740  65.290  75.050  1.00  0.00
ATOM    993  CD2 TYR A  94      44.120  63.880  73.400  1.00  0.00
ATOM    994  HD2 TYR A  94      43.900  63.340  72.480  1.00  0.00
ATOM    995  CE1 TYR A  94      44.700  65.300  75.730  1.00  0.00
ATOM    996  HE1 TYR A  94      44.910  65.890  76.630  1.00  0.00
ATOM    997  CE2 TYR A  94      43.090  64.210  74.280  1.00  0.00
ATOM    998  HE2 TYR A  94      42.060  63.940  74.050  1.00  0.00
ATOM    999  CZ  TYR A  94      43.400  64.900  75.440  1.00  0.00
ATOM   1000  OH  TYR A  94      42.440  65.000  76.400  1.00  0.00
ATOM   1001  HH  TYR A  94      42.860  65.320  77.250  1.00  0.00
ATOM   1002  C   TYR A  94      46.340  61.400  73.860  1.00  0.00
ATOM   1003  O   TYR A  94      46.360  61.320  75.080  1.00  0.00
ATOM   1004  N   ASP A  95      45.550  60.660  73.080  1.00  0.00
ATOM   1005  H   ASP A  95      45.390  60.890  72.120  1.00  0.00
ATOM   1006  CA  ASP A  95      44.800  59.500  73.560  1.00  0.00
ATOM   1007  CB  ASP A  95      43.940  58.850  72.470  1.00  0.00
ATOM   1008  CG  ASP A  95      42.680  59.630  72.100  1.00  0.00
ATOM   1009  OD1 ASP A  95      41.810  59.750  72.990  1.00  0.00
ATOM   1010  OD2 ASP A  95      42.590  59.970  70.900  1.00  0.00
ATOM   1011  C   ASP A  95      45.710  58.380  74.060  1.00  0.00
ATOM   1012  O   ASP A  95      45.360  57.710  75.040  1.00  0.00
ATOM   1013  N   ILE A  96      46.780  58.120  73.320  1.00  0.00
ATOM   1014  H   ILE A  96      46.930  58.580  72.440  1.00  0.00
ATOM   1015  CA  ILE A  96      47.810  57.130  73.670  1.00  0.00
ATOM   1016  CB  ILE A  96      48.790  56.920  72.510  1.00  0.00
ATOM   1017  CG1 ILE A  96      48.080  56.330  71.290  1.00  0.00
ATOM   1018  CG2 ILE A  96      49.970  56.020  72.900  1.00  0.00
ATOM   1019  CD  ILE A  96      48.920  56.350  70.010  1.00  0.00
ATOM   1020  C   ILE A  96      48.470  57.510  75.000  1.00  0.00
ATOM   1021  O   ILE A  96      48.520  56.650  75.880  1.00  0.00
ATOM   1022  N   ARG A  97      48.750  58.790  75.210  1.00  0.00
ATOM   1023  H   ARG A  97      48.620  59.490  74.500  1.00  0.00
ATOM   1024  CA  ARG A  97      49.280  59.330  76.480  1.00  0.00
ATOM   1025  CB  ARG A  97      49.670  60.800  76.350  1.00  0.00
ATOM   1026  CG  ARG A  97      50.940  60.950  75.520  1.00  0.00
ATOM   1027  CD  ARG A  97      51.340  62.410  75.330  1.00  0.00
ATOM   1028  NE  ARG A  97      52.550  62.420  74.490  1.00  0.00
ATOM   1029  HE  ARG A  97      53.330  61.920  74.870  1.00  0.00
ATOM   1030  CZ  ARG A  97      52.690  63.000  73.290  1.00  0.00
ATOM   1031  NH1 ARG A  97      51.710  63.760  72.760  1.00  0.00
ATOM   1032 1HH1 ARG A  97      50.860  63.890  73.260  1.00  0.00
ATOM   1033 2HH1 ARG A  97      51.860  64.210  71.880  1.00  0.00
ATOM   1034  NH2 ARG A  97      53.760  62.700  72.550  1.00  0.00
ATOM   1035 1HH2 ARG A  97      54.430  62.040  72.890  1.00  0.00
ATOM   1036 2HH2 ARG A  97      53.900  63.140  71.660  1.00  0.00
ATOM   1037  C   ARG A  97      48.350  59.160  77.680  1.00  0.00
ATOM   1038  O   ARG A  97      48.820  58.870  78.780  1.00  0.00
ATOM   1039  N   LYS A  98      47.050  59.370  77.460  1.00  0.00
ATOM   1040  H   LYS A  98      46.710  59.700  76.580  1.00  0.00
ATOM   1041  CA  LYS A  98      46.010  59.190  78.470  1.00  0.00
ATOM   1042  CB  LYS A  98      44.700  59.840  78.020  1.00  0.00
ATOM   1043  CG  LYS A  98      44.830  61.360  78.070  1.00  0.00
ATOM   1044  CD  LYS A  98      43.560  62.050  77.570  1.00  0.00
ATOM   1045  CE  LYS A  98      42.380  61.850  78.510  1.00  0.00
ATOM   1046  NZ  LYS A  98      41.210  62.560  77.990  1.00  0.00
ATOM   1047  HZ1 LYS A  98      40.410  62.360  78.560  1.00  0.00
ATOM   1048  HZ2 LYS A  98      41.380  63.550  78.000  1.00  0.00
ATOM   1049  HZ3 LYS A  98      41.020  62.260  77.060  1.00  0.00
ATOM   1050  C   LYS A  98      45.760  57.720  78.840  1.00  0.00
ATOM   1051  O   LYS A  98      45.520  57.420  80.010  1.00  0.00
ATOM   1052  N   LYS A  99      45.810  56.850  77.830  1.00  0.00
ATOM   1053  H   LYS A  99      45.850  57.140  76.880  1.00  0.00
ATOM   1054  CA  LYS A  99      45.750  55.390  78.020  1.00  0.00
ATOM   1055  CB  LYS A  99      45.600  54.640  76.690  1.00  0.00
ATOM   1056  CG  LYS A  99      44.180  54.120  76.480  1.00  0.00
ATOM   1057  CD  LYS A  99      43.170  55.230  76.160  1.00  0.00
ATOM   1058  CE  LYS A  99      41.750  54.680  76.090  1.00  0.00
ATOM   1059  NZ  LYS A  99      41.320  54.190  77.400  1.00  0.00
ATOM   1060  HZ1 LYS A  99      40.400  53.810  77.340  1.00  0.00
ATOM   1061  HZ2 LYS A  99      41.950  53.480  77.720  1.00  0.00
ATOM   1062  HZ3 LYS A  99      41.320  54.940  78.060  1.00  0.00
ATOM   1063  C   LYS A  99      46.970  54.850  78.770  1.00  0.00
ATOM   1064  O   LYS A  99      46.800  54.030  79.660  1.00  0.00
ATOM   1065  N   LEU A 100      48.160  55.380  78.460  1.00  0.00
ATOM   1066  H   LEU A 100      48.260  56.050  77.720  1.00  0.00
ATOM   1067  CA  LEU A 100      49.410  55.030  79.150  1.00  0.00
ATOM   1068  CB  LEU A 100      50.640  55.630  78.460  1.00  0.00
ATOM   1069  CG  LEU A 100      50.970  54.960  77.120  1.00  0.00
ATOM   1070  CD1 LEU A 100      52.050  55.770  76.400  1.00  0.00
ATOM   1071  CD2 LEU A 100      51.430  53.510  77.290  1.00  0.00
ATOM   1072  C   LEU A 100      49.390  55.480  80.620  1.00  0.00
ATOM   1073  O   LEU A 100      49.720  54.660  81.470  1.00  0.00
ATOM   1074  N   TYR A 101      48.870  56.670  80.890  1.00  0.00
ATOM   1075  H   TYR A 101      48.520  57.280  80.170  1.00  0.00
ATOM   1076  CA  TYR A 101      48.820  57.250  82.250  1.00  0.00
ATOM   1077  CB  TYR A 101      48.500  58.740  82.180  1.00  0.00
ATOM   1078  CG  TYR A 101      48.850  59.440  83.500  1.00  0.00
ATOM   1079  CD1 TYR A 101      50.180  59.750  83.760  1.00  0.00
ATOM   1080  HD1 TYR A 101      50.960  59.430  83.070  1.00  0.00
ATOM   1081  CD2 TYR A 101      47.860  59.830  84.400  1.00  0.00
ATOM   1082  HD2 TYR A 101      46.820  59.540  84.220  1.00  0.00
ATOM   1083  CE1 TYR A 101      50.520  60.450  84.910  1.00  0.00
ATOM   1084  HE1 TYR A 101      51.560  60.700  85.120  1.00  0.00
ATOM   1085  CE2 TYR A 101      48.200  60.540  85.540  1.00  0.00
ATOM   1086  HE2 TYR A 101      47.420  60.890  86.210  1.00  0.00
ATOM   1087  CZ  TYR A 101      49.530  60.840  85.800  1.00  0.00
ATOM   1088  OH  TYR A 101      49.900  61.460  86.950  1.00  0.00
ATOM   1089  HH  TYR A 101      49.090  61.830  87.410  1.00  0.00
ATOM   1090  C   TYR A 101      47.830  56.530  83.160  1.00  0.00
ATOM   1091  O   TYR A 101      48.140  56.290  84.330  1.00  0.00
ATOM   1092  N   ASN A 102      46.640  56.230  82.640  1.00  0.00
ATOM   1093  H   ASN A 102      46.350  56.550  81.740  1.00  0.00
ATOM   1094  CA  ASN A 102      45.620  55.450  83.360  1.00  0.00
ATOM   1095  CB  ASN A 102      44.270  55.500  82.640  1.00  0.00
ATOM   1096  CG  ASN A 102      43.460  56.730  83.080  1.00  0.00
ATOM   1097  OD1 ASN A 102      43.990  57.820  83.270  1.00  0.00
ATOM   1098  ND2 ASN A 102      42.170  56.490  83.280  1.00  0.00
ATOM   1099 1HD2 ASN A 102      41.810  55.570  83.150  1.00  0.00
ATOM   1100 2HD2 ASN A 102      41.570  57.220  83.590  1.00  0.00
ATOM   1101  C   ASN A 102      46.030  54.000  83.610  1.00  0.00
ATOM   1102  O   ASN A 102      45.750  53.480  84.690  1.00  0.00
ATOM   1103  N   HIS A 103      46.730  53.420  82.640  1.00  0.00
ATOM   1104  H   HIS A 103      46.860  53.850  81.750  1.00  0.00
ATOM   1105  CA  HIS A 103      47.300  52.070  82.770  1.00  0.00
ATOM   1106  CB  HIS A 103      47.950  51.660  81.450  1.00  0.00
ATOM   1107  CG  HIS A 103      47.660  50.180  81.190  1.00  0.00
ATOM   1108  ND1 HIS A 103      46.520  49.740  80.660  1.00  0.00
ATOM   1109  CD2 HIS A 103      48.500  49.160  81.370  1.00  0.00
ATOM   1110  HD2 HIS A 103      49.350  49.030  80.690  1.00  0.00
ATOM   1111  CE1 HIS A 103      46.850  48.470  80.420  1.00  0.00
ATOM   1112  HE1 HIS A 103      46.630  47.950  79.490  1.00  0.00
ATOM   1113  NE2 HIS A 103      47.710  48.100  81.360  1.00  0.00
ATOM   1114  HE2 HIS A 103      47.890  47.170  81.700  1.00  0.00
ATOM   1115  C   HIS A 103      48.350  52.040  83.880  1.00  0.00
ATOM   1116  O   HIS A 103      48.230  51.190  84.760  1.00  0.00
ATOM   1117  N   LEU A 104      49.240  53.030  83.900  1.00  0.00
ATOM   1118  H   LEU A 104      49.280  53.710  83.170  1.00  0.00
ATOM   1119  CA  LEU A 104      50.270  53.200  84.940  1.00  0.00
ATOM   1120  CB  LEU A 104      51.200  54.380  84.630  1.00  0.00
ATOM   1121  CG  LEU A 104      52.240  54.070  83.550  1.00  0.00
ATOM   1122  CD1 LEU A 104      52.980  55.360  83.170  1.00  0.00
ATOM   1123  CD2 LEU A 104      53.240  53.010  84.020  1.00  0.00
ATOM   1124  C   LEU A 104      49.690  53.360  86.350  1.00  0.00
ATOM   1125  O   LEU A 104      50.150  52.670  87.260  1.00  0.00
ATOM   1126  N   GLN A 105      48.630  54.160  86.500  1.00  0.00
ATOM   1127  H   GLN A 105      48.240  54.670  85.730  1.00  0.00
ATOM   1128  CA  GLN A 105      47.960  54.370  87.780  1.00  0.00
ATOM   1129  CB  GLN A 105      46.940  55.520  87.760  1.00  0.00
ATOM   1130  CG  GLN A 105      47.620  56.880  87.610  1.00  0.00
ATOM   1131  CD  GLN A 105      46.690  58.060  87.920  1.00  0.00
ATOM   1132  OE1 GLN A 105      45.470  58.010  87.780  1.00  0.00
ATOM   1133  NE2 GLN A 105      47.300  59.150  88.370  1.00  0.00
ATOM   1134 1HE2 GLN A 105      48.290  59.160  88.480  1.00  0.00
ATOM   1135 2HE2 GLN A 105      46.770  59.960  88.610  1.00  0.00
ATOM   1136  C   GLN A 105      47.290  53.100  88.320  1.00  0.00
ATOM   1137  O   GLN A 105      47.340  52.860  89.530  1.00  0.00
ATOM   1138  N   ALA A 106      46.730  52.290  87.430  1.00  0.00
ATOM   1139  H   ALA A 106      46.670  52.530  86.460  1.00  0.00
ATOM   1140  CA  ALA A 106      46.120  50.990  87.770  1.00  0.00
ATOM   1141  CB  ALA A 106      45.130  50.590  86.670  1.00  0.00
ATOM   1142  C   ALA A 106      47.130  49.870  88.030  1.00  0.00
ATOM   1143  O   ALA A 106      46.890  49.050  88.910  1.00  0.00
ATOM   1144  N   LEU A 107      48.240  49.840  87.300  1.00  0.00
ATOM   1145  H   LEU A 107      48.360  50.450  86.510  1.00  0.00
ATOM   1146  CA  LEU A 107      49.350  48.900  87.480  1.00  0.00
ATOM   1147  CB  LEU A 107      50.480  49.110  86.480  1.00  0.00
ATOM   1148  CG  LEU A 107      50.180  48.550  85.090  1.00  0.00
ATOM   1149  CD1 LEU A 107      51.230  49.030  84.080  1.00  0.00
ATOM   1150  CD2 LEU A 107      50.130  47.020  85.090  1.00  0.00
ATOM   1151  C   LEU A 107      49.900  48.950  88.910  1.00  0.00
ATOM   1152  O   LEU A 107      50.090  50.020  89.490  1.00  0.00
ATOM   1153  N   SER A 108      50.290  47.760  89.350  1.00  0.00
ATOM   1154  H   SER A 108      50.590  47.050  88.720  1.00  0.00
ATOM   1155  CA  SER A 108      50.510  47.410  90.770  1.00  0.00
ATOM   1156  CB  SER A 108      50.440  45.890  90.890  1.00  0.00
ATOM   1157  OG  SER A 108      51.480  45.280  90.110  1.00  0.00
ATOM   1158  HG  SER A 108      51.280  44.310  89.980  1.00  0.00
ATOM   1159  C   SER A 108      51.810  47.950  91.370  1.00  0.00
ATOM   1160  O   SER A 108      52.710  48.360  90.640  1.00  0.00
ATOM   1161  N   ALA A 109      51.860  47.930  92.700  1.00  0.00
ATOM   1162  H   ALA A 109      51.040  47.730  93.240  1.00  0.00
ATOM   1163  CA  ALA A 109      53.050  48.220  93.510  1.00  0.00
ATOM   1164  CB  ALA A 109      52.700  48.140  95.000  1.00  0.00
ATOM   1165  C   ALA A 109      54.210  47.260  93.240  1.00  0.00
ATOM   1166  O   ALA A 109      55.360  47.620  93.500  1.00  0.00
ATOM   1167  N   ARG A 110      53.880  46.030  92.850  1.00  0.00
ATOM   1168  H   ARG A 110      52.930  45.720  92.890  1.00  0.00
ATOM   1169  CA  ARG A 110      54.830  44.990  92.420  1.00  0.00
ATOM   1170  CB  ARG A 110      54.040  43.680  92.310  1.00  0.00
ATOM   1171  CG  ARG A 110      54.870  42.440  92.640  1.00  0.00
ATOM   1172  CD  ARG A 110      53.950  41.230  92.540  1.00  0.00
ATOM   1173  NE  ARG A 110      54.610  39.970  92.930  1.00  0.00
ATOM   1174  HE  ARG A 110      54.830  39.880  93.900  1.00  0.00
ATOM   1175  CZ  ARG A 110      54.950  38.980  92.090  1.00  0.00
ATOM   1176  NH1 ARG A 110      54.900  39.160  90.760  1.00  0.00
ATOM   1177 1HH1 ARG A 110      54.630  40.050  90.390  1.00  0.00
ATOM   1178 2HH1 ARG A 110      55.110  38.400  90.140  1.00  0.00
ATOM   1179  NH2 ARG A 110      55.080  37.730  92.560  1.00  0.00
ATOM   1180 1HH2 ARG A 110      54.930  37.540  93.530  1.00  0.00
ATOM   1181 2HH2 ARG A 110      55.290  36.990  91.930  1.00  0.00
ATOM   1182  C   ARG A 110      55.490  45.350  91.090  1.00  0.00
ATOM   1183  O   ARG A 110      56.690  45.170  90.940  1.00  0.00
ATOM   1184  N   PHE A 111      54.710  45.890  90.150  1.00  0.00
ATOM   1185  H   PHE A 111      53.720  45.950  90.260  1.00  0.00
ATOM   1186  CA  PHE A 111      55.200  46.420  88.870  1.00  0.00
ATOM   1187  CB  PHE A 111      54.060  46.720  87.900  1.00  0.00
ATOM   1188  CG  PHE A 111      54.500  46.970  86.450  1.00  0.00
ATOM   1189  CD1 PHE A 111      54.620  45.900  85.570  1.00  0.00
ATOM   1190  HD1 PHE A 111      54.250  44.920  85.850  1.00  0.00
ATOM   1191  CD2 PHE A 111      54.900  48.240  86.040  1.00  0.00
ATOM   1192  HD2 PHE A 111      54.770  49.090  86.710  1.00  0.00
ATOM   1193  CE1 PHE A 111      55.150  46.100  84.300  1.00  0.00
ATOM   1194  HE1 PHE A 111      55.290  45.250  83.630  1.00  0.00
ATOM   1195  CE2 PHE A 111      55.430  48.440  84.770  1.00  0.00
ATOM   1196  HE2 PHE A 111      55.780  49.420  84.470  1.00  0.00
ATOM   1197  CZ  PHE A 111      55.560  47.360  83.900  1.00  0.00
ATOM   1198  HZ  PHE A 111      56.000  47.510  82.910  1.00  0.00
ATOM   1199  C   PHE A 111      56.060  47.670  89.110  1.00  0.00
ATOM   1200  O   PHE A 111      57.160  47.750  88.560  1.00  0.00
ATOM   1201  N   TYR A 112      55.620  48.580  89.970  1.00  0.00
ATOM   1202  H   TYR A 112      54.720  48.500  90.400  1.00  0.00
ATOM   1203  CA  TYR A 112      56.380  49.770  90.370  1.00  0.00
ATOM   1204  CB  TYR A 112      55.550  50.710  91.270  1.00  0.00
ATOM   1205  CG  TYR A 112      54.720  51.710  90.460  1.00  0.00
ATOM   1206  CD1 TYR A 112      53.370  51.490  90.220  1.00  0.00
ATOM   1207  HD1 TYR A 112      52.810  50.790  90.830  1.00  0.00
ATOM   1208  CD2 TYR A 112      55.370  52.760  89.830  1.00  0.00
ATOM   1209  HD2 TYR A 112      56.390  53.020  90.110  1.00  0.00
ATOM   1210  CE1 TYR A 112      52.700  52.290  89.300  1.00  0.00
ATOM   1211  HE1 TYR A 112      51.630  52.160  89.160  1.00  0.00
ATOM   1212  CE2 TYR A 112      54.710  53.550  88.890  1.00  0.00
ATOM   1213  HE2 TYR A 112      55.240  54.340  88.380  1.00  0.00
ATOM   1214  CZ  TYR A 112      53.370  53.300  88.630  1.00  0.00
ATOM   1215  OH  TYR A 112      52.770  53.970  87.600  1.00  0.00
ATOM   1216  HH  TYR A 112      51.910  53.520  87.380  1.00  0.00
ATOM   1217  C   TYR A 112      57.710  49.460  91.050  1.00  0.00
ATOM   1218  O   TYR A 112      58.730  50.050  90.690  1.00  0.00
ATOM   1219  N   ALA A 113      57.720  48.450  91.920  1.00  0.00
ATOM   1220  H   ALA A 113      56.870  47.960  92.150  1.00  0.00
ATOM   1221  CA  ALA A 113      58.910  48.000  92.660  1.00  0.00
ATOM   1222  CB  ALA A 113      58.520  46.890  93.640  1.00  0.00
ATOM   1223  C   ALA A 113      60.030  47.490  91.750  1.00  0.00
ATOM   1224  O   ALA A 113      61.200  47.710  92.060  1.00  0.00
ATOM   1225  N   ASN A 114      59.660  46.910  90.610  1.00  0.00
ATOM   1226  H   ASN A 114      58.700  46.840  90.340  1.00  0.00
ATOM   1227  CA  ASN A 114      60.590  46.300  89.650  1.00  0.00
ATOM   1228  CB  ASN A 114      59.990  45.000  89.090  1.00  0.00
ATOM   1229  CG  ASN A 114      60.060  43.850  90.090  1.00  0.00
ATOM   1230  OD1 ASN A 114      60.060  44.040  91.300  1.00  0.00
ATOM   1231  ND2 ASN A 114      60.130  42.640  89.550  1.00  0.00
ATOM   1232 1HD2 ASN A 114      60.120  42.520  88.560  1.00  0.00
ATOM   1233 2HD2 ASN A 114      60.200  41.830  90.140  1.00  0.00
ATOM   1234  C   ASN A 114      61.020  47.200  88.490  1.00  0.00
ATOM   1235  O   ASN A 114      62.100  46.980  87.940  1.00  0.00
ATOM   1236  N   ASN A 115      60.210  48.210  88.180  1.00  0.00
ATOM   1237  H   ASN A 115      59.470  48.500  88.780  1.00  0.00
ATOM   1238  CA  ASN A 115      60.390  49.050  86.990  1.00  0.00
ATOM   1239  CB  ASN A 115      59.160  48.930  86.080  1.00  0.00
ATOM   1240  CG  ASN A 115      59.030  47.540  85.470  1.00  0.00
ATOM   1241  OD1 ASN A 115      59.680  47.220  84.480  1.00  0.00
ATOM   1242  ND2 ASN A 115      58.210  46.680  86.080  1.00  0.00
ATOM   1243 1HD2 ASN A 115      57.720  46.970  86.900  1.00  0.00
ATOM   1244 2HD2 ASN A 115      58.110  45.760  85.730  1.00  0.00
ATOM   1245  C   ASN A 115      60.660  50.510  87.370  1.00  0.00
ATOM   1246  O   ASN A 115      60.240  50.970  88.430  1.00  0.00
ATOM   1247  N   GLN A 116      61.290  51.230  86.440  1.00  0.00
ATOM   1248  H   GLN A 116      61.460  50.900  85.520  1.00  0.00
ATOM   1249  CA  GLN A 116      61.750  52.600  86.700  1.00  0.00
ATOM   1250  CB  GLN A 116      63.220  52.730  86.280  1.00  0.00
ATOM   1251  CG  GLN A 116      63.830  54.070  86.700  1.00  0.00
ATOM   1252  CD  GLN A 116      65.350  54.030  86.760  1.00  0.00
ATOM   1253  OE1 GLN A 116      66.030  54.120  85.740  1.00  0.00
ATOM   1254  NE2 GLN A 116      65.850  53.860  87.980  1.00  0.00
ATOM   1255 1HE2 GLN A 116      65.230  53.760  88.760  1.00  0.00
ATOM   1256 2HE2 GLN A 116      66.840  53.880  88.130  1.00  0.00
ATOM   1257  C   GLN A 116      60.850  53.670  86.070  1.00  0.00
ATOM   1258  O   GLN A 116      60.420  53.550  84.930  1.00  0.00
ATOM   1259  N   VAL A 117      60.660  54.720  86.860  1.00  0.00
ATOM   1260  H   VAL A 117      61.150  54.780  87.730  1.00  0.00
ATOM   1261  CA  VAL A 117      59.810  55.890  86.600  1.00  0.00
ATOM   1262  CB  VAL A 117      59.790  56.790  87.840  1.00  0.00
ATOM   1263  CG1 VAL A 117      58.900  58.020  87.670  1.00  0.00
ATOM   1264  CG2 VAL A 117      59.330  56.010  89.080  1.00  0.00
ATOM   1265  C   VAL A 117      60.250  56.660  85.350  1.00  0.00
ATOM   1266  O   VAL A 117      59.440  56.850  84.440  1.00  0.00
ATOM   1267  N   GLY A 118      61.510  57.060  85.300  1.00  0.00
ATOM   1268  H   GLY A 118      62.140  56.900  86.060  1.00  0.00
ATOM   1269  CA  GLY A 118      62.120  57.800  84.180  1.00  0.00
ATOM   1270  C   GLY A 118      62.030  57.050  82.850  1.00  0.00
ATOM   1271  O   GLY A 118      61.740  57.670  81.830  1.00  0.00
ATOM   1272  N   GLN A 119      62.210  55.730  82.900  1.00  0.00
ATOM   1273  H   GLN A 119      62.520  55.270  83.730  1.00  0.00
ATOM   1274  CA  GLN A 119      62.040  54.830  81.740  1.00  0.00
ATOM   1275  CB  GLN A 119      62.390  53.390  82.110  1.00  0.00
ATOM   1276  CG  GLN A 119      63.890  53.120  82.140  1.00  0.00
ATOM   1277  CD  GLN A 119      64.190  51.630  82.350  1.00  0.00
ATOM   1278  OE1 GLN A 119      63.390  50.740  82.060  1.00  0.00
ATOM   1279  NE2 GLN A 119      65.390  51.360  82.840  1.00  0.00
ATOM   1280 1HE2 GLN A 119      66.020  52.100  83.050  1.00  0.00
ATOM   1281 2HE2 GLN A 119      65.660  50.410  82.990  1.00  0.00
ATOM   1282  C   GLN A 119      60.630  54.870  81.140  1.00  0.00
ATOM   1283  O   GLN A 119      60.490  55.190  79.960  1.00  0.00
ATOM   1284  N   VAL A 120      59.610  54.600  81.950  1.00  0.00
ATOM   1285  H   VAL A 120      59.730  54.440  82.930  1.00  0.00
ATOM   1286  CA  VAL A 120      58.210  54.530  81.500  1.00  0.00
ATOM   1287  CB  VAL A 120      57.260  53.870  82.500  1.00  0.00
ATOM   1288  CG1 VAL A 120      57.650  52.410  82.760  1.00  0.00
ATOM   1289  CG2 VAL A 120      57.150  54.630  83.830  1.00  0.00
ATOM   1290  C   VAL A 120      57.640  55.850  80.960  1.00  0.00
ATOM   1291  O   VAL A 120      56.870  55.830  80.010  1.00  0.00
ATOM   1292  N   ILE A 121      58.080  56.960  81.530  1.00  0.00
ATOM   1293  H   ILE A 121      58.720  56.940  82.310  1.00  0.00
ATOM   1294  CA  ILE A 121      57.700  58.330  81.130  1.00  0.00
ATOM   1295  CB  ILE A 121      57.840  59.290  82.310  1.00  0.00
ATOM   1296  CG1 ILE A 121      56.910  58.830  83.440  1.00  0.00
ATOM   1297  CG2 ILE A 121      57.490  60.730  81.940  1.00  0.00
ATOM   1298  CD  ILE A 121      57.270  59.490  84.770  1.00  0.00
ATOM   1299  C   ILE A 121      58.420  58.790  79.870  1.00  0.00
ATOM   1300  O   ILE A 121      57.870  59.580  79.090  1.00  0.00
ATOM   1301  N   SER A 122      59.640  58.310  79.660  1.00  0.00
ATOM   1302  H   SER A 122      60.140  57.790  80.360  1.00  0.00
ATOM   1303  CA  SER A 122      60.390  58.530  78.410  1.00  0.00
ATOM   1304  CB  SER A 122      61.800  57.940  78.540  1.00  0.00
ATOM   1305  OG  SER A 122      62.630  58.340  77.440  1.00  0.00
ATOM   1306  HG  SER A 122      62.370  57.820  76.630  1.00  0.00
ATOM   1307  C   SER A 122      59.670  57.940  77.200  1.00  0.00
ATOM   1308  O   SER A 122      59.700  58.540  76.130  1.00  0.00
ATOM   1309  N   ARG A 123      58.990  56.800  77.390  1.00  0.00
ATOM   1310  H   ARG A 123      59.080  56.260  78.220  1.00  0.00
ATOM   1311  CA  ARG A 123      58.090  56.240  76.370  1.00  0.00
ATOM   1312  CB  ARG A 123      57.660  54.820  76.750  1.00  0.00
ATOM   1313  CG  ARG A 123      58.750  53.820  76.380  1.00  0.00
ATOM   1314  CD  ARG A 123      58.260  52.390  76.590  1.00  0.00
ATOM   1315  NE  ARG A 123      58.610  51.930  77.940  1.00  0.00
ATOM   1316  HE  ARG A 123      59.350  52.430  78.390  1.00  0.00
ATOM   1317  CZ  ARG A 123      58.100  50.850  78.550  1.00  0.00
ATOM   1318  NH1 ARG A 123      57.120  50.130  77.990  1.00  0.00
ATOM   1319 1HH1 ARG A 123      56.760  50.390  77.090  1.00  0.00
ATOM   1320 2HH1 ARG A 123      56.750  49.340  78.470  1.00  0.00
ATOM   1321  NH2 ARG A 123      58.700  50.390  79.650  1.00  0.00
ATOM   1322 1HH2 ARG A 123      59.530  50.830  80.000  1.00  0.00
ATOM   1323 2HH2 ARG A 123      58.330  49.590  80.120  1.00  0.00
ATOM   1324  C   ARG A 123      56.860  57.090  76.060  1.00  0.00
ATOM   1325  O   ARG A 123      56.530  57.250  74.880  1.00  0.00
ATOM   1326  N   VAL A 124      56.260  57.690  77.080  1.00  0.00
ATOM   1327  H   VAL A 124      56.620  57.590  78.010  1.00  0.00
ATOM   1328  CA  VAL A 124      55.070  58.550  77.000  1.00  0.00
ATOM   1329  CB  VAL A 124      54.490  58.820  78.390  1.00  0.00
ATOM   1330  CG1 VAL A 124      53.220  59.680  78.370  1.00  0.00
ATOM   1331  CG2 VAL A 124      54.180  57.530  79.140  1.00  0.00
ATOM   1332  C   VAL A 124      55.310  59.820  76.180  1.00  0.00
ATOM   1333  O   VAL A 124      54.410  60.260  75.470  1.00  0.00
ATOM   1334  N   ILE A 125      56.510  60.390  76.230  1.00  0.00
ATOM   1335  H   ILE A 125      57.240  60.030  76.830  1.00  0.00
ATOM   1336  CA  ILE A 125      56.880  61.600  75.490  1.00  0.00
ATOM   1337  CB  ILE A 125      57.730  62.540  76.350  1.00  0.00
ATOM   1338  CG1 ILE A 125      57.030  62.950  77.650  1.00  0.00
ATOM   1339  CG2 ILE A 125      58.240  63.770  75.600  1.00  0.00
ATOM   1340  CD  ILE A 125      55.730  63.740  77.460  1.00  0.00
ATOM   1341  C   ILE A 125      57.550  61.240  74.160  1.00  0.00
ATOM   1342  O   ILE A 125      56.990  61.520  73.100  1.00  0.00
ATOM   1343  N   ASN A 126      58.680  60.550  74.230  1.00  0.00
ATOM   1344  H   ASN A 126      59.010  60.170  75.100  1.00  0.00
ATOM   1345  CA  ASN A 126      59.570  60.240  73.100  1.00  0.00
ATOM   1346  CB  ASN A 126      60.980  59.880  73.570  1.00  0.00
ATOM   1347  CG  ASN A 126      61.690  61.020  74.310  1.00  0.00
ATOM   1348  OD1 ASN A 126      61.530  62.200  73.990  1.00  0.00
ATOM   1349  ND2 ASN A 126      62.480  60.640  75.300  1.00  0.00
ATOM   1350 1HD2 ASN A 126      62.570  59.670  75.530  1.00  0.00
ATOM   1351 2HD2 ASN A 126      62.960  61.340  75.830  1.00  0.00
ATOM   1352  C   ASN A 126      59.010  59.190  72.140  1.00  0.00
ATOM   1353  O   ASN A 126      58.650  59.600  71.030  1.00  0.00
ATOM   1354  N   ASP A 127      58.930  57.920  72.530  1.00  0.00
ATOM   1355  H   ASP A 127      59.290  57.620  73.410  1.00  0.00
ATOM   1356  CA  ASP A 127      58.420  56.830  71.690  1.00  0.00
ATOM   1357  CB  ASP A 127      58.330  55.500  72.440  1.00  0.00
ATOM   1358  CG  ASP A 127      59.700  54.860  72.680  1.00  0.00
ATOM   1359  OD1 ASP A 127      60.150  54.130  71.770  1.00  0.00
ATOM   1360  OD2 ASP A 127      60.230  55.070  73.790  1.00  0.00
ATOM   1361  C   ASP A 127      57.050  57.080  71.050  1.00  0.00
ATOM   1362  O   ASP A 127      56.830  56.690  69.900  1.00  0.00
ATOM   1363  N   VAL A 128      56.170  57.740  71.790  1.00  0.00
ATOM   1364  H   VAL A 128      56.350  57.940  72.760  1.00  0.00
ATOM   1365  CA  VAL A 128      54.840  58.170  71.330  1.00  0.00
ATOM   1366  CB  VAL A 128      54.010  58.640  72.520  1.00  0.00
ATOM   1367  CG1 VAL A 128      52.700  59.330  72.150  1.00  0.00
ATOM   1368  CG2 VAL A 128      53.630  57.430  73.390  1.00  0.00
ATOM   1369  C   VAL A 128      54.930  59.190  70.190  1.00  0.00
ATOM   1370  O   VAL A 128      54.330  58.940  69.150  1.00  0.00
ATOM   1371  N   GLU A 129      55.720  60.250  70.320  1.00  0.00
ATOM   1372  H   GLU A 129      56.220  60.460  71.160  1.00  0.00
ATOM   1373  CA  GLU A 129      55.890  61.220  69.230  1.00  0.00
ATOM   1374  CB  GLU A 129      56.480  62.540  69.710  1.00  0.00
ATOM   1375  CG  GLU A 129      56.290  63.610  68.630  1.00  0.00
ATOM   1376  CD  GLU A 129      56.710  65.000  69.100  1.00  0.00
ATOM   1377  OE1 GLU A 129      57.930  65.190  69.280  1.00  0.00
ATOM   1378  OE2 GLU A 129      55.800  65.840  69.270  1.00  0.00
ATOM   1379  C   GLU A 129      56.640  60.640  68.030  1.00  0.00
ATOM   1380  O   GLU A 129      56.230  60.880  66.900  1.00  0.00
ATOM   1381  N   GLN A 130      57.630  59.780  68.290  1.00  0.00
ATOM   1382  H   GLN A 130      57.930  59.620  69.230  1.00  0.00
ATOM   1383  CA  GLN A 130      58.400  59.040  67.290  1.00  0.00
ATOM   1384  CB  GLN A 130      59.580  58.310  67.950  1.00  0.00
ATOM   1385  CG  GLN A 130      60.640  59.240  68.540  1.00  0.00
ATOM   1386  CD  GLN A 130      61.530  59.900  67.480  1.00  0.00
ATOM   1387  OE1 GLN A 130      62.090  59.240  66.610  1.00  0.00
ATOM   1388  NE2 GLN A 130      61.710  61.200  67.640  1.00  0.00
ATOM   1389 1HE2 GLN A 130      61.280  61.680  68.400  1.00  0.00
ATOM   1390 2HE2 GLN A 130      62.270  61.710  66.980  1.00  0.00
ATOM   1391  C   GLN A 130      57.610  58.050  66.420  1.00  0.00
ATOM   1392  O   GLN A 130      58.190  57.450  65.510  1.00  0.00
ATOM   1393  N   THR A 131      56.340  57.830  66.720  1.00  0.00
ATOM   1394  H   THR A 131      55.910  58.200  67.550  1.00  0.00
ATOM   1395  CA  THR A 131      55.440  57.020  65.890  1.00  0.00
ATOM   1396  CB  THR A 131      54.600  56.030  66.720  1.00  0.00
ATOM   1397  OG1 THR A 131      53.770  56.720  67.650  1.00  0.00
ATOM   1398  HG1 THR A 131      54.330  57.290  68.250  1.00  0.00
ATOM   1399  CG2 THR A 131      55.460  54.990  67.440  1.00  0.00
ATOM   1400  C   THR A 131      54.520  57.840  64.980  1.00  0.00
ATOM   1401  O   THR A 131      53.510  57.330  64.490  1.00  0.00
ATOM   1402  N   LYS A 132      54.940  59.060  64.670  1.00  0.00
ATOM   1403  H   LYS A 132      55.800  59.440  65.010  1.00  0.00
ATOM   1404  CA  LYS A 132      54.190  59.970  63.780  1.00  0.00
ATOM   1405  CB  LYS A 132      54.720  61.400  63.820  1.00  0.00
ATOM   1406  CG  LYS A 132      53.930  62.230  64.820  1.00  0.00
ATOM   1407  CD  LYS A 132      54.390  63.680  64.730  1.00  0.00
ATOM   1408  CE  LYS A 132      53.700  64.530  65.790  1.00  0.00
ATOM   1409  NZ  LYS A 132      54.280  65.880  65.740  1.00  0.00
ATOM   1410  HZ1 LYS A 132      55.260  65.800  65.580  1.00  0.00
ATOM   1411  HZ2 LYS A 132      53.850  66.410  65.010  1.00  0.00
ATOM   1412  HZ3 LYS A 132      54.130  66.330  66.620  1.00  0.00
ATOM   1413  C   LYS A 132      54.180  59.530  62.310  1.00  0.00
ATOM   1414  O   LYS A 132      53.180  59.750  61.640  1.00  0.00
ATOM   1415  N   ASP A 133      55.300  58.990  61.840  1.00  0.00
ATOM   1416  H   ASP A 133      56.150  58.990  62.370  1.00  0.00
ATOM   1417  CA  ASP A 133      55.430  58.440  60.490  1.00  0.00
ATOM   1418  CB  ASP A 133      56.890  58.110  60.170  1.00  0.00
ATOM   1419  CG  ASP A 133      57.630  59.340  59.620  1.00  0.00
ATOM   1420  OD1 ASP A 133      58.010  60.200  60.440  1.00  0.00
ATOM   1421  OD2 ASP A 133      57.870  59.360  58.400  1.00  0.00
ATOM   1422  C   ASP A 133      54.530  57.230  60.210  1.00  0.00
ATOM   1423  O   ASP A 133      54.380  56.840  59.050  1.00  0.00
ATOM   1424  N   PHE A 134      54.030  56.570  61.250  1.00  0.00
ATOM   1425  H   PHE A 134      54.340  56.710  62.190  1.00  0.00
ATOM   1426  CA  PHE A 134      52.980  55.550  61.090  1.00  0.00
ATOM   1427  CB  PHE A 134      52.910  54.660  62.340  1.00  0.00
ATOM   1428  CG  PHE A 134      51.860  53.550  62.210  1.00  0.00
ATOM   1429  CD1 PHE A 134      52.030  52.520  61.290  1.00  0.00
ATOM   1430  HD1 PHE A 134      52.930  52.460  60.680  1.00  0.00
ATOM   1431  CD2 PHE A 134      50.700  53.630  62.960  1.00  0.00
ATOM   1432  HD2 PHE A 134      50.590  54.410  63.720  1.00  0.00
ATOM   1433  CE1 PHE A 134      51.020  51.580  61.120  1.00  0.00
ATOM   1434  HE1 PHE A 134      51.140  50.790  60.380  1.00  0.00
ATOM   1435  CE2 PHE A 134      49.690  52.690  62.790  1.00  0.00
ATOM   1436  HE2 PHE A 134      48.750  52.790  63.330  1.00  0.00
ATOM   1437  CZ  PHE A 134      49.860  51.660  61.870  1.00  0.00
ATOM   1438  HZ  PHE A 134      49.100  50.890  61.780  1.00  0.00
ATOM   1439  C   PHE A 134      51.620  56.150  60.730  1.00  0.00
ATOM   1440  O   PHE A 134      50.870  55.540  59.970  1.00  0.00
ATOM   1441  N   ILE A 135      51.300  57.320  61.290  1.00  0.00
ATOM   1442  H   ILE A 135      51.920  57.790  61.920  1.00  0.00
ATOM   1443  CA  ILE A 135      50.030  58.010  61.060  1.00  0.00
ATOM   1444  CB  ILE A 135      49.580  58.830  62.270  1.00  0.00
ATOM   1445  CG1 ILE A 135      49.660  58.010  63.570  1.00  0.00
ATOM   1446  CG2 ILE A 135      48.150  59.330  62.080  1.00  0.00
ATOM   1447  CD  ILE A 135      49.520  58.880  64.820  1.00  0.00
ATOM   1448  C   ILE A 135      50.090  58.870  59.800  1.00  0.00
ATOM   1449  O   ILE A 135      49.190  58.770  58.960  1.00  0.00
ATOM   1450  N   LEU A 136      51.100  59.730  59.670  1.00  0.00
ATOM   1451  H   LEU A 136      51.770  59.860  60.400  1.00  0.00
ATOM   1452  CA  LEU A 136      51.340  60.580  58.500  1.00  0.00
ATOM   1453  CB  LEU A 136      52.350  61.700  58.760  1.00  0.00
ATOM   1454  CG  LEU A 136      51.780  62.900  59.520  1.00  0.00
ATOM   1455  CD1 LEU A 136      51.800  62.660  61.040  1.00  0.00
ATOM   1456  CD2 LEU A 136      52.550  64.170  59.170  1.00  0.00
ATOM   1457  C   LEU A 136      51.740  59.750  57.270  1.00  0.00
ATOM   1458  O   LEU A 136      50.850  59.350  56.520  1.00  0.00
ATOM   1459  N   THR A 137      53.030  59.440  57.130  1.00  0.00
ATOM   1460  H   THR A 137      53.700  59.830  57.760  1.00  0.00
ATOM   1461  CA  THR A 137      53.640  58.690  56.030  1.00  0.00
ATOM   1462  CB  THR A 137      55.120  58.490  56.320  1.00  0.00
ATOM   1463  OG1 THR A 137      55.720  59.760  56.560  1.00  0.00
ATOM   1464  HG1 THR A 137      56.440  59.670  57.250  1.00  0.00
ATOM   1465  CG2 THR A 137      55.910  57.750  55.230  1.00  0.00
ATOM   1466  C   THR A 137      52.920  57.370  55.720  1.00  0.00
ATOM   1467  O   THR A 137      52.650  57.070  54.560  1.00  0.00
ATOM   1468  N   GLY A 138      52.530  56.640  56.770  1.00  0.00
ATOM   1469  H   GLY A 138      52.770  56.890  57.700  1.00  0.00
ATOM   1470  CA  GLY A 138      51.790  55.380  56.640  1.00  0.00
ATOM   1471  C   GLY A 138      50.320  55.600  56.260  1.00  0.00
ATOM   1472  O   GLY A 138      50.000  55.840  55.090  1.00  0.00
ATOM   1473  N   LEU A 139      49.500  55.680  57.300  1.00  0.00
ATOM   1474  H   LEU A 139      49.860  55.690  58.230  1.00  0.00
ATOM   1475  CA  LEU A 139      48.030  55.710  57.230  1.00  0.00
ATOM   1476  CB  LEU A 139      47.490  55.740  58.660  1.00  0.00
ATOM   1477  CG  LEU A 139      46.920  54.370  59.040  1.00  0.00
ATOM   1478  CD1 LEU A 139      47.040  54.160  60.550  1.00  0.00
ATOM   1479  CD2 LEU A 139      45.450  54.300  58.620  1.00  0.00
ATOM   1480  C   LEU A 139      47.370  56.830  56.420  1.00  0.00
ATOM   1481  O   LEU A 139      46.280  56.620  55.880  1.00  0.00
ATOM   1482  N   MET A 140      47.980  58.010  56.370  1.00  0.00
ATOM   1483  H   MET A 140      48.820  58.200  56.890  1.00  0.00
ATOM   1484  CA  MET A 140      47.420  59.180  55.680  1.00  0.00
ATOM   1485  CB  MET A 140      47.310  60.380  56.620  1.00  0.00
ATOM   1486  CG  MET A 140      46.320  60.160  57.760  1.00  0.00
ATOM   1487  SD  MET A 140      46.010  61.630  58.800  1.00  0.00
ATOM   1488  CE  MET A 140      47.630  61.950  59.450  1.00  0.00
ATOM   1489  C   MET A 140      48.140  59.580  54.390  1.00  0.00
ATOM   1490  O   MET A 140      47.640  60.470  53.690  1.00  0.00
ATOM   1491  N   ASN A 141      49.220  58.900  54.020  1.00  0.00
ATOM   1492  H   ASN A 141      49.560  58.100  54.520  1.00  0.00
ATOM   1493  CA  ASN A 141      50.030  59.300  52.860  1.00  0.00
ATOM   1494  CB  ASN A 141      51.340  59.950  53.320  1.00  0.00
ATOM   1495  CG  ASN A 141      51.850  60.990  52.320  1.00  0.00
ATOM   1496  OD1 ASN A 141      51.530  62.170  52.450  1.00  0.00
ATOM   1497  ND2 ASN A 141      52.600  60.550  51.320  1.00  0.00
ATOM   1498 1HD2 ASN A 141      52.800  59.570  51.230  1.00  0.00
ATOM   1499 2HD2 ASN A 141      52.950  61.190  50.640  1.00  0.00
ATOM   1500  C   ASN A 141      50.370  58.230  51.820  1.00  0.00
ATOM   1501  O   ASN A 141      50.470  58.590  50.650  1.00  0.00
ATOM   1502  N   ILE A 142      50.580  56.980  52.220  1.00  0.00
ATOM   1503  H   ILE A 142      50.420  56.680  53.160  1.00  0.00
ATOM   1504  CA  ILE A 142      51.130  55.930  51.340  1.00  0.00
ATOM   1505  CB  ILE A 142      51.400  54.640  52.110  1.00  0.00
ATOM   1506  CG1 ILE A 142      52.410  53.720  51.410  1.00  0.00
ATOM   1507  CG2 ILE A 142      50.120  53.860  52.440  1.00  0.00
ATOM   1508  CD  ILE A 142      53.820  54.320  51.350  1.00  0.00
ATOM   1509  C   ILE A 142      50.380  55.720  50.020  1.00  0.00
ATOM   1510  O   ILE A 142      50.990  55.410  49.000  1.00  0.00
ATOM   1511  N   TRP A 143      49.090  56.050  50.020  1.00  0.00
ATOM   1512  H   TRP A 143      48.640  56.320  50.870  1.00  0.00
ATOM   1513  CA  TRP A 143      48.160  56.020  48.880  1.00  0.00
ATOM   1514  CB  TRP A 143      46.750  56.400  49.330  1.00  0.00
ATOM   1515  CG  TRP A 143      46.400  56.000  50.770  1.00  0.00
ATOM   1516  CD1 TRP A 143      46.470  56.830  51.810  1.00  0.00
ATOM   1517  HD1 TRP A 143      46.640  57.900  51.760  1.00  0.00
ATOM   1518  CD2 TRP A 143      46.190  54.720  51.260  1.00  0.00
ATOM   1519  NE1 TRP A 143      46.320  56.130  52.940  1.00  0.00
ATOM   1520  HE1 TRP A 143      46.310  56.520  53.860  1.00  0.00
ATOM   1521  CE2 TRP A 143      46.150  54.850  52.650  1.00  0.00
ATOM   1522  CE3 TRP A 143      46.060  53.470  50.670  1.00  0.00
ATOM   1523  HE3 TRP A 143      46.060  53.370  49.580  1.00  0.00
ATOM   1524  CZ2 TRP A 143      45.980  53.720  53.450  1.00  0.00
ATOM   1525  HZ2 TRP A 143      45.970  53.820  54.530  1.00  0.00
ATOM   1526  CZ3 TRP A 143      45.890  52.350  51.470  1.00  0.00
ATOM   1527  HZ3 TRP A 143      45.800  51.360  51.010  1.00  0.00
ATOM   1528  CH2 TRP A 143      45.850  52.480  52.850  1.00  0.00
ATOM   1529  HH2 TRP A 143      45.680  51.590  53.470  1.00  0.00
ATOM   1530  C   TRP A 143      48.580  56.960  47.750  1.00  0.00
ATOM   1531  O   TRP A 143      48.480  56.570  46.580  1.00  0.00
ATOM   1532  N   LEU A 144      49.070  58.150  48.090  1.00  0.00
ATOM   1533  H   LEU A 144      49.140  58.400  49.060  1.00  0.00
ATOM   1534  CA  LEU A 144      49.590  59.190  47.190  1.00  0.00
ATOM   1535  CB  LEU A 144      50.080  60.400  47.980  1.00  0.00
ATOM   1536  CG  LEU A 144      49.040  61.370  48.530  1.00  0.00
ATOM   1537  CD1 LEU A 144      48.070  60.770  49.550  1.00  0.00
ATOM   1538  CD2 LEU A 144      49.780  62.550  49.180  1.00  0.00
ATOM   1539  C   LEU A 144      50.750  58.680  46.340  1.00  0.00
ATOM   1540  O   LEU A 144      50.790  58.890  45.120  1.00  0.00
ATOM   1541  N   ASP A 145      51.690  58.010  47.010  1.00  0.00
ATOM   1542  H   ASP A 145      51.640  57.960  48.010  1.00  0.00
ATOM   1543  CA  ASP A 145      52.890  57.370  46.460  1.00  0.00
ATOM   1544  CB  ASP A 145      53.730  56.750  47.580  1.00  0.00
ATOM   1545  CG  ASP A 145      54.090  57.780  48.650  1.00  0.00
ATOM   1546  OD1 ASP A 145      55.160  58.400  48.480  1.00  0.00
ATOM   1547  OD2 ASP A 145      53.290  57.950  49.590  1.00  0.00
ATOM   1548  C   ASP A 145      52.520  56.220  45.520  1.00  0.00
ATOM   1549  O   ASP A 145      53.130  56.070  44.460  1.00  0.00
ATOM   1550  N   CYS A 146      51.520  55.440  45.950  1.00  0.00
ATOM   1551  H   CYS A 146      51.070  55.610  46.820  1.00  0.00
ATOM   1552  CA  CYS A 146      51.010  54.280  45.210  1.00  0.00
ATOM   1553  CB  CYS A 146      49.940  53.540  46.020  1.00  0.00
ATOM   1554  SG  CYS A 146      50.550  52.750  47.550  1.00  0.00
ATOM   1555  HG  CYS A 146      50.810  53.880  48.200  1.00  0.00
ATOM   1556  C   CYS A 146      50.440  54.670  43.840  1.00  0.00
ATOM   1557  O   CYS A 146      50.800  54.000  42.870  1.00  0.00
ATOM   1558  N   ILE A 147      49.740  55.800  43.750  1.00  0.00
ATOM   1559  H   ILE A 147      49.640  56.410  44.530  1.00  0.00
ATOM   1560  CA  ILE A 147      49.070  56.270  42.530  1.00  0.00
ATOM   1561  CB  ILE A 147      48.250  57.540  42.800  1.00  0.00
ATOM   1562  CG1 ILE A 147      47.140  57.240  43.810  1.00  0.00
ATOM   1563  CG2 ILE A 147      47.630  58.140  41.530  1.00  0.00
ATOM   1564  CD  ILE A 147      46.450  58.500  44.340  1.00  0.00
ATOM   1565  C   ILE A 147      50.010  56.410  41.340  1.00  0.00
ATOM   1566  O   ILE A 147      49.730  55.840  40.280  1.00  0.00
ATOM   1567  N   THR A 148      51.160  57.070  41.520  1.00  0.00
ATOM   1568  H   THR A 148      51.390  57.460  42.410  1.00  0.00
ATOM   1569  CA  THR A 148      52.150  57.310  40.470  1.00  0.00
ATOM   1570  CB  THR A 148      53.230  58.290  40.950  1.00  0.00
ATOM   1571  OG1 THR A 148      52.630  59.410  41.610  1.00  0.00
ATOM   1572  HG1 THR A 148      51.970  59.840  41.000  1.00  0.00
ATOM   1573  CG2 THR A 148      54.080  58.810  39.780  1.00  0.00
ATOM   1574  C   THR A 148      52.770  56.020  39.940  1.00  0.00
ATOM   1575  O   THR A 148      52.940  55.880  38.730  1.00  0.00
ATOM   1576  N   ILE A 149      53.060  55.080  40.830  1.00  0.00
ATOM   1577  H   ILE A 149      52.940  55.250  41.810  1.00  0.00
ATOM   1578  CA  ILE A 149      53.590  53.740  40.520  1.00  0.00
ATOM   1579  CB  ILE A 149      54.070  53.050  41.800  1.00  0.00
ATOM   1580  CG1 ILE A 149      55.190  53.840  42.470  1.00  0.00
ATOM   1581  CG2 ILE A 149      54.510  51.610  41.560  1.00  0.00
ATOM   1582  CD  ILE A 149      55.500  53.360  43.890  1.00  0.00
ATOM   1583  C   ILE A 149      52.570  52.890  39.740  1.00  0.00
ATOM   1584  O   ILE A 149      52.930  52.330  38.710  1.00  0.00
ATOM   1585  N   ILE A 150      51.320  52.860  40.210  1.00  0.00
ATOM   1586  H   ILE A 150      51.080  53.340  41.050  1.00  0.00
ATOM   1587  CA  ILE A 150      50.200  52.120  39.610  1.00  0.00
ATOM   1588  CB  ILE A 150      48.970  52.150  40.510  1.00  0.00
ATOM   1589  CG1 ILE A 150      49.250  51.400  41.820  1.00  0.00
ATOM   1590  CG2 ILE A 150      47.720  51.570  39.850  1.00  0.00
ATOM   1591  CD  ILE A 150      48.220  51.710  42.910  1.00  0.00
ATOM   1592  C   ILE A 150      49.900  52.610  38.190  1.00  0.00
ATOM   1593  O   ILE A 150      49.720  51.770  37.300  1.00  0.00
ATOM   1594  N   ILE A 151      49.890  53.920  37.960  1.00  0.00
ATOM   1595  H   ILE A 151      50.040  54.580  38.700  1.00  0.00
ATOM   1596  CA  ILE A 151      49.660  54.540  36.640  1.00  0.00
ATOM   1597  CB  ILE A 151      49.290  56.020  36.750  1.00  0.00
ATOM   1598  CG1 ILE A 151      47.970  56.190  37.510  1.00  0.00
ATOM   1599  CG2 ILE A 151      49.160  56.680  35.370  1.00  0.00
ATOM   1600  CD  ILE A 151      47.620  57.650  37.820  1.00  0.00
ATOM   1601  C   ILE A 151      50.810  54.250  35.680  1.00  0.00
ATOM   1602  O   ILE A 151      50.540  53.880  34.530  1.00  0.00
ATOM   1603  N   ALA A 152      52.050  54.310  36.150  1.00  0.00
ATOM   1604  H   ALA A 152      52.250  54.630  37.080  1.00  0.00
ATOM   1605  CA  ALA A 152      53.240  53.970  35.370  1.00  0.00
ATOM   1606  CB  ALA A 152      54.520  54.220  36.180  1.00  0.00
ATOM   1607  C   ALA A 152      53.220  52.520  34.870  1.00  0.00
ATOM   1608  O   ALA A 152      53.440  52.290  33.690  1.00  0.00
ATOM   1609  N   LEU A 153      52.840  51.580  35.740  1.00  0.00
ATOM   1610  H   LEU A 153      52.660  51.810  36.700  1.00  0.00
ATOM   1611  CA  LEU A 153      52.670  50.150  35.440  1.00  0.00
ATOM   1612  CB  LEU A 153      52.560  49.340  36.730  1.00  0.00
ATOM   1613  CG  LEU A 153      53.930  49.160  37.390  1.00  0.00
ATOM   1614  CD1 LEU A 153      53.760  48.730  38.850  1.00  0.00
ATOM   1615  CD2 LEU A 153      54.770  48.120  36.640  1.00  0.00
ATOM   1616  C   LEU A 153      51.490  49.830  34.520  1.00  0.00
ATOM   1617  O   LEU A 153      51.590  48.930  33.690  1.00  0.00
ATOM   1618  N   SER A 154      50.400  50.580  34.700  1.00  0.00
ATOM   1619  H   SER A 154      50.330  51.240  35.440  1.00  0.00
ATOM   1620  CA  SER A 154      49.190  50.490  33.860  1.00  0.00
ATOM   1621  CB  SER A 154      48.100  51.370  34.480  1.00  0.00
ATOM   1622  OG  SER A 154      46.870  51.270  33.770  1.00  0.00
ATOM   1623  HG  SER A 154      46.940  51.810  32.930  1.00  0.00
ATOM   1624  C   SER A 154      49.490  50.880  32.400  1.00  0.00
ATOM   1625  O   SER A 154      49.050  50.150  31.510  1.00  0.00
ATOM   1626  N   ILE A 155      50.300  51.910  32.180  1.00  0.00
ATOM   1627  H   ILE A 155      50.670  52.440  32.940  1.00  0.00
ATOM   1628  CA  ILE A 155      50.750  52.360  30.860  1.00  0.00
ATOM   1629  CB  ILE A 155      51.290  53.790  30.910  1.00  0.00
ATOM   1630  CG1 ILE A 155      50.210  54.750  31.440  1.00  0.00
ATOM   1631  CG2 ILE A 155      51.760  54.290  29.550  1.00  0.00
ATOM   1632  CD  ILE A 155      50.760  56.110  31.870  1.00  0.00
ATOM   1633  C   ILE A 155      51.780  51.400  30.260  1.00  0.00
ATOM   1634  O   ILE A 155      51.630  51.010  29.100  1.00  0.00
ATOM   1635  N   MET A 156      52.750  50.980  31.060  1.00  0.00
ATOM   1636  H   MET A 156      52.760  51.210  32.030  1.00  0.00
ATOM   1637  CA  MET A 156      53.890  50.150  30.630  1.00  0.00
ATOM   1638  CB  MET A 156      54.950  49.990  31.730  1.00  0.00
ATOM   1639  CG  MET A 156      55.880  51.210  31.780  1.00  0.00
ATOM   1640  SD  MET A 156      57.350  50.970  32.840  1.00  0.00
ATOM   1641  CE  MET A 156      56.650  51.180  34.460  1.00  0.00
ATOM   1642  C   MET A 156      53.530  48.790  30.030  1.00  0.00
ATOM   1643  O   MET A 156      54.140  48.400  29.040  1.00  0.00
ATOM   1644  N   PHE A 157      52.500  48.140  30.580  1.00  0.00
ATOM   1645  H   PHE A 157      52.050  48.470  31.410  1.00  0.00
ATOM   1646  CA  PHE A 157      51.960  46.870  30.060  1.00  0.00
ATOM   1647  CB  PHE A 157      50.880  46.360  31.000  1.00  0.00
ATOM   1648  CG  PHE A 157      49.970  45.260  30.430  1.00  0.00
ATOM   1649  CD1 PHE A 157      50.430  43.980  30.150  1.00  0.00
ATOM   1650  HD1 PHE A 157      51.460  43.710  30.370  1.00  0.00
ATOM   1651  CD2 PHE A 157      48.660  45.600  30.130  1.00  0.00
ATOM   1652  HD2 PHE A 157      48.280  46.590  30.400  1.00  0.00
ATOM   1653  CE1 PHE A 157      49.590  43.060  29.550  1.00  0.00
ATOM   1654  HE1 PHE A 157      49.930  42.040  29.380  1.00  0.00
ATOM   1655  CE2 PHE A 157      47.810  44.680  29.520  1.00  0.00
ATOM   1656  HE2 PHE A 157      46.770  44.940  29.330  1.00  0.00
ATOM   1657  CZ  PHE A 157      48.280  43.410  29.220  1.00  0.00
ATOM   1658  HZ  PHE A 157      47.660  42.720  28.650  1.00  0.00
ATOM   1659  C   PHE A 157      51.510  46.990  28.600  1.00  0.00
ATOM   1660  O   PHE A 157      52.000  46.230  27.760  1.00  0.00
ATOM   1661  N   PHE A 158      50.730  48.020  28.280  1.00  0.00
ATOM   1662  H   PHE A 158      50.450  48.710  28.960  1.00  0.00
ATOM   1663  CA  PHE A 158      50.250  48.280  26.920  1.00  0.00
ATOM   1664  CB  PHE A 158      49.080  49.280  26.890  1.00  0.00
ATOM   1665  CG  PHE A 158      47.850  48.820  27.680  1.00  0.00
ATOM   1666  CD1 PHE A 158      47.660  49.300  28.970  1.00  0.00
ATOM   1667  HD1 PHE A 158      48.210  50.190  29.280  1.00  0.00
ATOM   1668  CD2 PHE A 158      47.010  47.820  27.190  1.00  0.00
ATOM   1669  HD2 PHE A 158      47.110  47.480  26.160  1.00  0.00
ATOM   1670  CE1 PHE A 158      46.670  48.770  29.780  1.00  0.00
ATOM   1671  HE1 PHE A 158      46.590  49.100  30.820  1.00  0.00
ATOM   1672  CE2 PHE A 158      46.010  47.300  28.000  1.00  0.00
ATOM   1673  HE2 PHE A 158      45.390  46.490  27.630  1.00  0.00
ATOM   1674  CZ  PHE A 158      45.840  47.760  29.300  1.00  0.00
ATOM   1675  HZ  PHE A 158      45.060  47.350  29.930  1.00  0.00
ATOM   1676  C   PHE A 158      51.340  48.750  25.950  1.00  0.00
ATOM   1677  O   PHE A 158      51.210  48.530  24.750  1.00  0.00
ATOM   1678  N   LEU A 159      52.370  49.410  26.470  1.00  0.00
ATOM   1679  H   LEU A 159      52.400  49.640  27.450  1.00  0.00
ATOM   1680  CA  LEU A 159      53.550  49.840  25.710  1.00  0.00
ATOM   1681  CB  LEU A 159      54.440  50.770  26.540  1.00  0.00
ATOM   1682  CG  LEU A 159      54.060  52.250  26.490  1.00  0.00
ATOM   1683  CD1 LEU A 159      54.900  53.020  27.520  1.00  0.00
ATOM   1684  CD2 LEU A 159      54.330  52.830  25.100  1.00  0.00
ATOM   1685  C   LEU A 159      54.370  48.690  25.140  1.00  0.00
ATOM   1686  O   LEU A 159      54.650  48.690  23.940  1.00  0.00
ATOM   1687  N   ASP A 160      54.790  47.760  26.000  1.00  0.00
ATOM   1688  H   ASP A 160      54.670  47.890  26.990  1.00  0.00
ATOM   1689  CA  ASP A 160      55.510  46.530  25.660  1.00  0.00
ATOM   1690  CB  ASP A 160      56.920  46.850  25.170  1.00  0.00
ATOM   1691  CG  ASP A 160      57.730  45.610  24.770  1.00  0.00
ATOM   1692  OD1 ASP A 160      58.790  45.400  25.380  1.00  0.00
ATOM   1693  OD2 ASP A 160      57.250  44.890  23.870  1.00  0.00
ATOM   1694  C   ASP A 160      55.600  45.640  26.910  1.00  0.00
ATOM   1695  O   ASP A 160      56.040  46.110  27.960  1.00  0.00
ATOM   1696  N   VAL A 161      55.320  44.350  26.750  1.00  0.00
ATOM   1697  H   VAL A 161      55.010  43.980  25.870  1.00  0.00
ATOM   1698  CA  VAL A 161      55.370  43.360  27.840  1.00  0.00
ATOM   1699  CB  VAL A 161      54.580  42.100  27.510  1.00  0.00
ATOM   1700  CG1 VAL A 161      55.240  41.160  26.490  1.00  0.00
ATOM   1701  CG2 VAL A 161      54.210  41.340  28.790  1.00  0.00
ATOM   1702  C   VAL A 161      56.780  43.080  28.370  1.00  0.00
ATOM   1703  O   VAL A 161      56.960  43.110  29.590  1.00  0.00
ATOM   1704  N   LYS A 162      57.770  42.980  27.490  1.00  0.00
ATOM   1705  H   LYS A 162      57.650  43.250  26.540  1.00  0.00
ATOM   1706  CA  LYS A 162      59.130  42.540  27.820  1.00  0.00
ATOM   1707  CB  LYS A 162      59.860  42.140  26.530  1.00  0.00
ATOM   1708  CG  LYS A 162      59.240  40.860  25.950  1.00  0.00
ATOM   1709  CD  LYS A 162      59.420  40.760  24.430  1.00  0.00
ATOM   1710  CE  LYS A 162      58.680  41.880  23.700  1.00  0.00
ATOM   1711  NZ  LYS A 162      58.470  41.530  22.290  1.00  0.00
ATOM   1712  HZ1 LYS A 162      57.810  40.780  22.220  1.00  0.00
ATOM   1713  HZ2 LYS A 162      58.110  42.330  21.800  1.00  0.00
ATOM   1714  HZ3 LYS A 162      59.340  41.250  21.880  1.00  0.00
ATOM   1715  C   LYS A 162      59.970  43.540  28.620  1.00  0.00
ATOM   1716  O   LYS A 162      60.680  43.160  29.550  1.00  0.00
ATOM   1717  N   LEU A 163      59.870  44.810  28.230  1.00  0.00
ATOM   1718  H   LEU A 163      59.410  45.060  27.370  1.00  0.00
ATOM   1719  CA  LEU A 163      60.450  45.960  28.930  1.00  0.00
ATOM   1720  CB  LEU A 163      60.170  47.210  28.090  1.00  0.00
ATOM   1721  CG  LEU A 163      61.400  47.730  27.350  1.00  0.00
ATOM   1722  CD1 LEU A 163      60.960  48.570  26.150  1.00  0.00
ATOM   1723  CD2 LEU A 163      62.230  48.620  28.270  1.00  0.00
ATOM   1724  C   LEU A 163      59.880  46.130  30.340  1.00  0.00
ATOM   1725  O   LEU A 163      60.630  46.430  31.280  1.00  0.00
ATOM   1726  N   THR A 164      58.580  45.880  30.500  1.00  0.00
ATOM   1727  H   THR A 164      58.010  45.650  29.710  1.00  0.00
ATOM   1728  CA  THR A 164      57.860  45.920  31.780  1.00  0.00
ATOM   1729  CB  THR A 164      56.340  45.950  31.580  1.00  0.00
ATOM   1730  OG1 THR A 164      56.010  46.980  30.650  1.00  0.00
ATOM   1731  HG1 THR A 164      56.120  46.630  29.720  1.00  0.00
ATOM   1732  CG2 THR A 164      55.570  46.220  32.880  1.00  0.00
ATOM   1733  C   THR A 164      58.250  44.760  32.690  1.00  0.00
ATOM   1734  O   THR A 164      58.300  44.960  33.900  1.00  0.00
ATOM   1735  N   LEU A 165      58.500  43.570  32.140  1.00  0.00
ATOM   1736  H   LEU A 165      58.390  43.420  31.150  1.00  0.00
ATOM   1737  CA  LEU A 165      58.920  42.380  32.900  1.00  0.00
ATOM   1738  CB  LEU A 165      58.960  41.140  32.000  1.00  0.00
ATOM   1739  CG  LEU A 165      57.580  40.600  31.600  1.00  0.00
ATOM   1740  CD1 LEU A 165      57.750  39.510  30.540  1.00  0.00
ATOM   1741  CD2 LEU A 165      56.810  40.070  32.800  1.00  0.00
ATOM   1742  C   LEU A 165      60.280  42.540  33.580  1.00  0.00
ATOM   1743  O   LEU A 165      60.430  42.100  34.720  1.00  0.00
ATOM   1744  N   ALA A 166      61.220  43.170  32.880  1.00  0.00
ATOM   1745  H   ALA A 166      61.080  43.430  31.930  1.00  0.00
ATOM   1746  CA  ALA A 166      62.560  43.510  33.400  1.00  0.00
ATOM   1747  CB  ALA A 166      63.440  43.970  32.240  1.00  0.00
ATOM   1748  C   ALA A 166      62.540  44.560  34.520  1.00  0.00
ATOM   1749  O   ALA A 166      63.450  44.590  35.350  1.00  0.00
ATOM   1750  N   ALA A 167      61.540  45.440  34.480  1.00  0.00
ATOM   1751  H   ALA A 167      60.880  45.440  33.740  1.00  0.00
ATOM   1752  CA  ALA A 167      61.300  46.480  35.490  1.00  0.00
ATOM   1753  CB  ALA A 167      60.640  47.690  34.830  1.00  0.00
ATOM   1754  C   ALA A 167      60.450  46.010  36.680  1.00  0.00
ATOM   1755  O   ALA A 167      60.620  46.520  37.780  1.00  0.00
ATOM   1756  N   LEU A 168      59.520  45.090  36.430  1.00  0.00
ATOM   1757  H   LEU A 168      59.280  44.820  35.500  1.00  0.00
ATOM   1758  CA  LEU A 168      58.710  44.420  37.460  1.00  0.00
ATOM   1759  CB  LEU A 168      57.550  43.620  36.850  1.00  0.00
ATOM   1760  CG  LEU A 168      56.420  43.350  37.850  1.00  0.00
ATOM   1761  CD1 LEU A 168      55.620  44.630  38.140  1.00  0.00
ATOM   1762  CD2 LEU A 168      55.500  42.230  37.360  1.00  0.00
ATOM   1763  C   LEU A 168      59.590  43.520  38.320  1.00  0.00
ATOM   1764  O   LEU A 168      59.310  43.400  39.510  1.00  0.00
ATOM   1765  N   PHE A 169      60.680  43.010  37.750  1.00  0.00
ATOM   1766  H   PHE A 169      60.830  43.150  36.770  1.00  0.00
ATOM   1767  CA  PHE A 169      61.730  42.210  38.380  1.00  0.00
ATOM   1768  CB  PHE A 169      62.820  41.990  37.330  1.00  0.00
ATOM   1769  CG  PHE A 169      63.680  40.730  37.440  1.00  0.00
ATOM   1770  CD1 PHE A 169      63.770  39.910  36.320  1.00  0.00
ATOM   1771  HD1 PHE A 169      63.120  40.100  35.460  1.00  0.00
ATOM   1772  CD2 PHE A 169      64.540  40.500  38.510  1.00  0.00
ATOM   1773  HD2 PHE A 169      64.540  41.170  39.370  1.00  0.00
ATOM   1774  CE1 PHE A 169      64.710  38.890  36.260  1.00  0.00
ATOM   1775  HE1 PHE A 169      64.780  38.270  35.360  1.00  0.00
ATOM   1776  CE2 PHE A 169      65.480  39.470  38.450  1.00  0.00
ATOM   1777  HE2 PHE A 169      66.160  39.320  39.290  1.00  0.00
ATOM   1778  CZ  PHE A 169      65.570  38.670  37.330  1.00  0.00
ATOM   1779  HZ  PHE A 169      66.310  37.870  37.280  1.00  0.00
ATOM   1780  C   PHE A 169      62.340  42.900  39.610  1.00  0.00
ATOM   1781  O   PHE A 169      62.660  42.240  40.590  1.00  0.00
ATOM   1782  N   ILE A 170      62.450  44.230  39.540  1.00  0.00
ATOM   1783  H   ILE A 170      62.170  44.740  38.730  1.00  0.00
ATOM   1784  CA  ILE A 170      62.960  45.090  40.620  1.00  0.00
ATOM   1785  CB  ILE A 170      63.110  46.540  40.160  1.00  0.00
ATOM   1786  CG1 ILE A 170      64.080  46.680  38.990  1.00  0.00
ATOM   1787  CG2 ILE A 170      63.510  47.490  41.300  1.00  0.00
ATOM   1788  CD  ILE A 170      65.530  46.290  39.310  1.00  0.00
ATOM   1789  C   ILE A 170      62.080  44.960  41.870  1.00  0.00
ATOM   1790  O   ILE A 170      62.650  44.800  42.950  1.00  0.00
ATOM   1791  N   PHE A 171      60.760  44.920  41.730  1.00  0.00
ATOM   1792  H   PHE A 171      60.320  44.980  40.830  1.00  0.00
ATOM   1793  CA  PHE A 171      59.820  44.810  42.860  1.00  0.00
ATOM   1794  CB  PHE A 171      58.360  45.030  42.470  1.00  0.00
ATOM   1795  CG  PHE A 171      58.010  46.450  42.020  1.00  0.00
ATOM   1796  CD1 PHE A 171      57.850  46.720  40.660  1.00  0.00
ATOM   1797  HD1 PHE A 171      58.110  45.960  39.930  1.00  0.00
ATOM   1798  CD2 PHE A 171      57.700  47.420  42.960  1.00  0.00
ATOM   1799  HD2 PHE A 171      57.850  47.220  44.020  1.00  0.00
ATOM   1800  CE1 PHE A 171      57.360  47.950  40.250  1.00  0.00
ATOM   1801  HE1 PHE A 171      57.180  48.140  39.190  1.00  0.00
ATOM   1802  CE2 PHE A 171      57.220  48.660  42.550  1.00  0.00
ATOM   1803  HE2 PHE A 171      56.980  49.430  43.280  1.00  0.00
ATOM   1804  CZ  PHE A 171      57.050  48.920  41.190  1.00  0.00
ATOM   1805  HZ  PHE A 171      56.680  49.890  40.870  1.00  0.00
ATOM   1806  C   PHE A 171      59.950  43.570  43.750  1.00  0.00
ATOM   1807  O   PHE A 171      59.880  43.790  44.960  1.00  0.00
ATOM   1808  N   PRO A 172      60.150  42.350  43.260  1.00  0.00
ATOM   1809  CA  PRO A 172      60.510  41.200  44.100  1.00  0.00
ATOM   1810  CB  PRO A 172      60.720  40.020  43.140  1.00  0.00
ATOM   1811  CG  PRO A 172      59.640  40.290  42.100  1.00  0.00
ATOM   1812  CD  PRO A 172      59.660  41.820  41.980  1.00  0.00
ATOM   1813  C   PRO A 172      61.770  41.430  44.940  1.00  0.00
ATOM   1814  O   PRO A 172      61.690  41.290  46.160  1.00  0.00
ATOM   1815  N   PHE A 173      62.850  41.890  44.310  1.00  0.00
ATOM   1816  H   PHE A 173      62.860  42.040  43.320  1.00  0.00
ATOM   1817  CA  PHE A 173      64.130  42.170  44.980  1.00  0.00
ATOM   1818  CB  PHE A 173      65.280  42.270  43.970  1.00  0.00
ATOM   1819  CG  PHE A 173      65.720  40.860  43.560  1.00  0.00
ATOM   1820  CD1 PHE A 173      65.240  40.280  42.390  1.00  0.00
ATOM   1821  HD1 PHE A 173      64.690  40.880  41.670  1.00  0.00
ATOM   1822  CD2 PHE A 173      66.460  40.100  44.460  1.00  0.00
ATOM   1823  HD2 PHE A 173      66.860  40.560  45.360  1.00  0.00
ATOM   1824  CE1 PHE A 173      65.490  38.940  42.130  1.00  0.00
ATOM   1825  HE1 PHE A 173      65.090  38.470  41.230  1.00  0.00
ATOM   1826  CE2 PHE A 173      66.700  38.760  44.200  1.00  0.00
ATOM   1827  HE2 PHE A 173      67.270  38.160  44.910  1.00  0.00
ATOM   1828  CZ  PHE A 173      66.220  38.170  43.030  1.00  0.00
ATOM   1829  HZ  PHE A 173      66.370  37.110  42.850  1.00  0.00
ATOM   1830  C   PHE A 173      64.130  43.360  45.950  1.00  0.00
ATOM   1831  O   PHE A 173      64.830  43.310  46.960  1.00  0.00
ATOM   1832  N   TYR A 174      63.330  44.380  45.650  1.00  0.00
ATOM   1833  H   TYR A 174      62.810  44.380  44.800  1.00  0.00
ATOM   1834  CA  TYR A 174      63.110  45.580  46.470  1.00  0.00
ATOM   1835  CB  TYR A 174      62.250  46.550  45.660  1.00  0.00
ATOM   1836  CG  TYR A 174      62.060  47.950  46.250  1.00  0.00
ATOM   1837  CD1 TYR A 174      62.700  49.040  45.670  1.00  0.00
ATOM   1838  HD1 TYR A 174      63.340  48.900  44.790  1.00  0.00
ATOM   1839  CD2 TYR A 174      61.240  48.130  47.360  1.00  0.00
ATOM   1840  HD2 TYR A 174      60.650  47.300  47.750  1.00  0.00
ATOM   1841  CE1 TYR A 174      62.520  50.310  46.200  1.00  0.00
ATOM   1842  HE1 TYR A 174      62.990  51.170  45.720  1.00  0.00
ATOM   1843  CE2 TYR A 174      61.080  49.400  47.900  1.00  0.00
ATOM   1844  HE2 TYR A 174      60.490  49.530  48.810  1.00  0.00
ATOM   1845  CZ  TYR A 174      61.720  50.480  47.320  1.00  0.00
ATOM   1846  OH  TYR A 174      61.540  51.720  47.850  1.00  0.00
ATOM   1847  HH  TYR A 174      61.900  52.400  47.220  1.00  0.00
ATOM   1848  C   TYR A 174      62.410  45.190  47.770  1.00  0.00
ATOM   1849  O   TYR A 174      62.890  45.520  48.860  1.00  0.00
ATOM   1850  N   ILE A 175      61.290  44.470  47.640  1.00  0.00
ATOM   1851  H   ILE A 175      60.960  44.210  46.740  1.00  0.00
ATOM   1852  CA  ILE A 175      60.440  43.960  48.730  1.00  0.00
ATOM   1853  CB  ILE A 175      59.100  43.540  48.120  1.00  0.00
ATOM   1854  CG1 ILE A 175      58.240  44.790  47.870  1.00  0.00
ATOM   1855  CG2 ILE A 175      58.330  42.460  48.890  1.00  0.00
ATOM   1856  CD  ILE A 175      57.020  44.520  46.980  1.00  0.00
ATOM   1857  C   ILE A 175      61.140  42.890  49.570  1.00  0.00
ATOM   1858  O   ILE A 175      60.960  42.880  50.790  1.00  0.00
ATOM   1859  N   LEU A 176      61.930  42.040  48.940  1.00  0.00
ATOM   1860  H   LEU A 176      61.930  41.990  47.940  1.00  0.00
ATOM   1861  CA  LEU A 176      62.790  41.020  49.570  1.00  0.00
ATOM   1862  CB  LEU A 176      63.460  40.200  48.460  1.00  0.00
ATOM   1863  CG  LEU A 176      64.400  39.070  48.890  1.00  0.00
ATOM   1864  CD1 LEU A 176      64.240  37.900  47.920  1.00  0.00
ATOM   1865  CD2 LEU A 176      65.850  39.530  48.860  1.00  0.00
ATOM   1866  C   LEU A 176      63.790  41.670  50.520  1.00  0.00
ATOM   1867  O   LEU A 176      63.750  41.350  51.710  1.00  0.00
ATOM   1868  N   THR A 177      64.540  42.670  50.060  1.00  0.00
ATOM   1869  H   THR A 177      64.490  42.950  49.100  1.00  0.00
ATOM   1870  CA  THR A 177      65.530  43.410  50.850  1.00  0.00
ATOM   1871  CB  THR A 177      66.360  44.350  49.970  1.00  0.00
ATOM   1872  OG1 THR A 177      66.940  43.630  48.880  1.00  0.00
ATOM   1873  HG1 THR A 177      66.250  43.480  48.170  1.00  0.00
ATOM   1874  CG2 THR A 177      67.480  45.050  50.750  1.00  0.00
ATOM   1875  C   THR A 177      64.890  44.130  52.040  1.00  0.00
ATOM   1876  O   THR A 177      65.370  43.960  53.160  1.00  0.00
ATOM   1877  N   VAL A 178      63.760  44.790  51.820  1.00  0.00
ATOM   1878  H   VAL A 178      63.360  44.840  50.900  1.00  0.00
ATOM   1879  CA  VAL A 178      62.960  45.490  52.840  1.00  0.00
ATOM   1880  CB  VAL A 178      61.840  46.280  52.160  1.00  0.00
ATOM   1881  CG1 VAL A 178      60.720  46.740  53.100  1.00  0.00
ATOM   1882  CG2 VAL A 178      62.400  47.510  51.450  1.00  0.00
ATOM   1883  C   VAL A 178      62.460  44.550  53.930  1.00  0.00
ATOM   1884  O   VAL A 178      62.620  44.860  55.110  1.00  0.00
ATOM   1885  N   TYR A 179      61.890  43.410  53.540  1.00  0.00
ATOM   1886  H   TYR A 179      61.810  43.170  52.570  1.00  0.00
ATOM   1887  CA  TYR A 179      61.290  42.430  54.450  1.00  0.00
ATOM   1888  CB  TYR A 179      60.320  41.520  53.670  1.00  0.00
ATOM   1889  CG  TYR A 179      59.230  40.990  54.600  1.00  0.00
ATOM   1890  CD1 TYR A 179      58.140  41.800  54.910  1.00  0.00
ATOM   1891  HD1 TYR A 179      58.070  42.800  54.490  1.00  0.00
ATOM   1892  CD2 TYR A 179      59.330  39.720  55.170  1.00  0.00
ATOM   1893  HD2 TYR A 179      60.160  39.070  54.880  1.00  0.00
ATOM   1894  CE1 TYR A 179      57.160  41.350  55.790  1.00  0.00
ATOM   1895  HE1 TYR A 179      56.280  41.960  55.970  1.00  0.00
ATOM   1896  CE2 TYR A 179      58.370  39.280  56.060  1.00  0.00
ATOM   1897  HE2 TYR A 179      58.490  38.320  56.560  1.00  0.00
ATOM   1898  CZ  TYR A 179      57.280  40.090  56.370  1.00  0.00
ATOM   1899  OH  TYR A 179      56.320  39.640  57.210  1.00  0.00
ATOM   1900  HH  TYR A 179      56.590  38.750  57.590  1.00  0.00
ATOM   1901  C   TYR A 179      62.310  41.600  55.230  1.00  0.00
ATOM   1902  O   TYR A 179      61.980  41.100  56.310  1.00  0.00
ATOM   1903  N   VAL A 180      63.490  41.370  54.660  1.00  0.00
ATOM   1904  H   VAL A 180      63.650  41.550  53.690  1.00  0.00
ATOM   1905  CA  VAL A 180      64.630  40.770  55.350  1.00  0.00
ATOM   1906  CB  VAL A 180      65.690  40.270  54.370  1.00  0.00
ATOM   1907  CG1 VAL A 180      66.970  39.760  55.050  1.00  0.00
ATOM   1908  CG2 VAL A 180      65.150  39.130  53.500  1.00  0.00
ATOM   1909  C   VAL A 180      65.210  41.720  56.400  1.00  0.00
ATOM   1910  O   VAL A 180      65.620  41.260  57.470  1.00  0.00
ATOM   1911  N   PHE A 181      65.240  43.020  56.120  1.00  0.00
ATOM   1912  H   PHE A 181      64.970  43.380  55.220  1.00  0.00
ATOM   1913  CA  PHE A 181      65.760  44.030  57.050  1.00  0.00
ATOM   1914  CB  PHE A 181      66.290  45.270  56.320  1.00  0.00
ATOM   1915  CG  PHE A 181      67.750  45.080  55.900  1.00  0.00
ATOM   1916  CD1 PHE A 181      68.070  45.020  54.550  1.00  0.00
ATOM   1917  HD1 PHE A 181      67.340  45.300  53.800  1.00  0.00
ATOM   1918  CD2 PHE A 181      68.730  44.890  56.870  1.00  0.00
ATOM   1919  HD2 PHE A 181      68.480  45.000  57.920  1.00  0.00
ATOM   1920  CE1 PHE A 181      69.380  44.730  54.170  1.00  0.00
ATOM   1921  HE1 PHE A 181      69.650  44.730  53.110  1.00  0.00
ATOM   1922  CE2 PHE A 181      70.030  44.600  56.490  1.00  0.00
ATOM   1923  HE2 PHE A 181      70.790  44.410  57.240  1.00  0.00
ATOM   1924  CZ  PHE A 181      70.350  44.520  55.140  1.00  0.00
ATOM   1925  HZ  PHE A 181      71.360  44.240  54.840  1.00  0.00
ATOM   1926  C   PHE A 181      64.840  44.490  58.190  1.00  0.00
ATOM   1927  O   PHE A 181      65.360  44.780  59.260  1.00  0.00
ATOM   1928  N   PHE A 182      63.540  44.560  57.930  1.00  0.00
ATOM   1929  H   PHE A 182      63.200  44.330  57.010  1.00  0.00
ATOM   1930  CA  PHE A 182      62.500  45.090  58.820  1.00  0.00
ATOM   1931  CB  PHE A 182      61.140  44.610  58.300  1.00  0.00
ATOM   1932  CG  PHE A 182      59.900  45.350  58.800  1.00  0.00
ATOM   1933  CD1 PHE A 182      59.850  46.740  58.860  1.00  0.00
ATOM   1934  HD1 PHE A 182      60.740  47.350  58.740  1.00  0.00
ATOM   1935  CD2 PHE A 182      58.740  44.610  58.980  1.00  0.00
ATOM   1936  HD2 PHE A 182      58.780  43.530  58.900  1.00  0.00
ATOM   1937  CE1 PHE A 182      58.630  47.380  59.090  1.00  0.00
ATOM   1938  HE1 PHE A 182      58.590  48.470  59.090  1.00  0.00
ATOM   1939  CE2 PHE A 182      57.520  45.250  59.210  1.00  0.00
ATOM   1940  HE2 PHE A 182      56.610  44.660  59.330  1.00  0.00
ATOM   1941  CZ  PHE A 182      57.470  46.630  59.260  1.00  0.00
ATOM   1942  HZ  PHE A 182      56.510  47.140  59.390  1.00  0.00
ATOM   1943  C   PHE A 182      62.690  44.810  60.310  1.00  0.00
ATOM   1944  O   PHE A 182      62.980  45.740  61.060  1.00  0.00
ATOM   1945  N   GLY A 183      62.630  43.540  60.700  1.00  0.00
ATOM   1946  H   GLY A 183      62.440  42.810  60.050  1.00  0.00
ATOM   1947  CA  GLY A 183      62.770  43.060  62.090  1.00  0.00
ATOM   1948  C   GLY A 183      64.130  43.370  62.730  1.00  0.00
ATOM   1949  O   GLY A 183      64.160  43.770  63.890  1.00  0.00
ATOM   1950  N   ARG A 184      65.210  43.180  61.980  1.00  0.00
ATOM   1951  H   ARG A 184      65.130  42.750  61.080  1.00  0.00
ATOM   1952  CA  ARG A 184      66.600  43.490  62.360  1.00  0.00
ATOM   1953  CB  ARG A 184      67.520  43.130  61.200  1.00  0.00
ATOM   1954  CG  ARG A 184      68.970  43.600  61.370  1.00  0.00
ATOM   1955  CD  ARG A 184      69.820  43.290  60.140  1.00  0.00
ATOM   1956  NE  ARG A 184      70.150  41.850  60.100  1.00  0.00
ATOM   1957  HE  ARG A 184      69.360  41.230  60.140  1.00  0.00
ATOM   1958  CZ  ARG A 184      71.380  41.340  60.100  1.00  0.00
ATOM   1959  NH1 ARG A 184      72.460  42.130  60.090  1.00  0.00
ATOM   1960 1HH1 ARG A 184      72.360  43.130  60.090  1.00  0.00
ATOM   1961 2HH1 ARG A 184      73.370  41.720  60.100  1.00  0.00
ATOM   1962  NH2 ARG A 184      71.540  40.010  60.180  1.00  0.00
ATOM   1963 1HH2 ARG A 184      70.740  39.410  60.230  1.00  0.00
ATOM   1964 2HH2 ARG A 184      72.460  39.610  60.190  1.00  0.00
ATOM   1965  C   ARG A 184      66.750  44.960  62.770  1.00  0.00
ATOM   1966  O   ARG A 184      67.250  45.240  63.860  1.00  0.00
ATOM   1967  N   LEU A 185      66.280  45.860  61.910  1.00  0.00
ATOM   1968  H   LEU A 185      65.900  45.600  61.020  1.00  0.00
ATOM   1969  CA  LEU A 185      66.320  47.310  62.140  1.00  0.00
ATOM   1970  CB  LEU A 185      65.900  48.110  60.900  1.00  0.00
ATOM   1971  CG  LEU A 185      66.860  47.990  59.720  1.00  0.00
ATOM   1972  CD1 LEU A 185      66.370  48.880  58.580  1.00  0.00
ATOM   1973  CD2 LEU A 185      68.280  48.370  60.130  1.00  0.00
ATOM   1974  C   LEU A 185      65.450  47.750  63.330  1.00  0.00
ATOM   1975  O   LEU A 185      65.880  48.600  64.100  1.00  0.00
ATOM   1976  N   ARG A 186      64.290  47.110  63.480  1.00  0.00
ATOM   1977  H   ARG A 186      63.960  46.450  62.800  1.00  0.00
ATOM   1978  CA  ARG A 186      63.370  47.340  64.600  1.00  0.00
ATOM   1979  CB  ARG A 186      62.080  46.530  64.400  1.00  0.00
ATOM   1980  CG  ARG A 186      61.140  47.270  63.450  1.00  0.00
ATOM   1981  CD  ARG A 186      60.070  46.380  62.820  1.00  0.00
ATOM   1982  NE  ARG A 186      59.170  45.800  63.820  1.00  0.00
ATOM   1983  HE  ARG A 186      58.980  46.370  64.620  1.00  0.00
ATOM   1984  CZ  ARG A 186      58.650  44.560  63.760  1.00  0.00
ATOM   1985  NH1 ARG A 186      58.940  43.730  62.750  1.00  0.00
ATOM   1986 1HH1 ARG A 186      59.540  44.030  62.010  1.00  0.00
ATOM   1987 2HH1 ARG A 186      58.590  42.790  62.760  1.00  0.00
ATOM   1988  NH2 ARG A 186      57.780  44.170  64.690  1.00  0.00
ATOM   1989 1HH2 ARG A 186      57.500  44.790  65.420  1.00  0.00
ATOM   1990 2HH2 ARG A 186      57.400  43.240  64.670  1.00  0.00
ATOM   1991  C   ARG A 186      63.980  47.030  65.960  1.00  0.00
ATOM   1992  O   ARG A 186      63.770  47.790  66.900  1.00  0.00
ATOM   1993  N   LYS A 187      64.800  45.980  66.030  1.00  0.00
ATOM   1994  H   LYS A 187      64.950  45.380  65.240  1.00  0.00
ATOM   1995  CA  LYS A 187      65.550  45.580  67.240  1.00  0.00
ATOM   1996  CB  LYS A 187      66.260  44.240  67.030  1.00  0.00
ATOM   1997  CG  LYS A 187      65.230  43.120  66.850  1.00  0.00
ATOM   1998  CD  LYS A 187      65.970  41.830  66.460  1.00  0.00
ATOM   1999  CE  LYS A 187      64.940  40.710  66.290  1.00  0.00
ATOM   2000  NZ  LYS A 187      65.640  39.460  65.960  1.00  0.00
ATOM   2001  HZ1 LYS A 187      66.360  39.290  66.640  1.00  0.00
ATOM   2002  HZ2 LYS A 187      64.990  38.700  65.970  1.00  0.00
ATOM   2003  HZ3 LYS A 187      66.050  39.540  65.050  1.00  0.00
ATOM   2004  C   LYS A 187      66.610  46.610  67.630  1.00  0.00
ATOM   2005  O   LYS A 187      66.720  46.960  68.800  1.00  0.00
ATOM   2006  N   LEU A 188      67.370  47.050  66.630  1.00  0.00
ATOM   2007  H   LEU A 188      67.250  46.710  65.700  1.00  0.00
ATOM   2008  CA  LEU A 188      68.450  48.040  66.770  1.00  0.00
ATOM   2009  CB  LEU A 188      69.240  48.080  65.460  1.00  0.00
ATOM   2010  CG  LEU A 188      70.110  46.840  65.260  1.00  0.00
ATOM   2011  CD1 LEU A 188      70.590  46.750  63.810  1.00  0.00
ATOM   2012  CD2 LEU A 188      71.310  46.890  66.200  1.00  0.00
ATOM   2013  C   LEU A 188      67.980  49.440  67.180  1.00  0.00
ATOM   2014  O   LEU A 188      68.670  50.100  67.960  1.00  0.00
ATOM   2015  N   THR A 189      66.830  49.860  66.650  1.00  0.00
ATOM   2016  H   THR A 189      66.360  49.340  65.930  1.00  0.00
ATOM   2017  CA  THR A 189      66.160  51.110  67.020  1.00  0.00
ATOM   2018  CB  THR A 189      65.170  51.570  65.950  1.00  0.00
ATOM   2019  OG1 THR A 189      65.750  51.490  64.640  1.00  0.00
ATOM   2020  HG1 THR A 189      66.570  52.070  64.610  1.00  0.00
ATOM   2021  CG2 THR A 189      64.700  53.010  66.170  1.00  0.00
ATOM   2022  C   THR A 189      65.500  51.030  68.400  1.00  0.00
ATOM   2023  O   THR A 189      65.470  52.030  69.120  1.00  0.00
ATOM   2024  N   ARG A 190      64.970  49.870  68.760  1.00  0.00
ATOM   2025  H   ARG A 190      64.880  49.110  68.120  1.00  0.00
ATOM   2026  CA  ARG A 190      64.450  49.560  70.110  1.00  0.00
ATOM   2027  CB  ARG A 190      63.850  48.160  70.180  1.00  0.00
ATOM   2028  CG  ARG A 190      62.350  48.140  69.890  1.00  0.00
ATOM   2029  CD  ARG A 190      61.820  46.730  69.630  1.00  0.00
ATOM   2030  NE  ARG A 190      61.950  45.850  70.800  1.00  0.00
ATOM   2031  HE  ARG A 190      61.410  46.110  71.600  1.00  0.00
ATOM   2032  CZ  ARG A 190      62.690  44.730  70.860  1.00  0.00
ATOM   2033  NH1 ARG A 190      63.450  44.340  69.830  1.00  0.00
ATOM   2034 1HH1 ARG A 190      63.480  44.900  69.000  1.00  0.00
ATOM   2035 2HH1 ARG A 190      63.970  43.490  69.870  1.00  0.00
ATOM   2036  NH2 ARG A 190      62.600  43.920  71.920  1.00  0.00
ATOM   2037 1HH2 ARG A 190      61.980  44.140  72.670  1.00  0.00
ATOM   2038 2HH2 ARG A 190      63.130  43.070  71.950  1.00  0.00
ATOM   2039  C   ARG A 190      65.510  49.680  71.200  1.00  0.00
ATOM   2040  O   ARG A 190      65.190  50.130  72.300  1.00  0.00
ATOM   2041  N   GLU A 191      66.720  49.190  70.900  1.00  0.00
ATOM   2042  H   GLU A 191      66.870  48.660  70.070  1.00  0.00
ATOM   2043  CA  GLU A 191      67.900  49.280  71.770  1.00  0.00
ATOM   2044  CB  GLU A 191      69.010  48.380  71.220  1.00  0.00
ATOM   2045  CG  GLU A 191      68.680  46.890  71.380  1.00  0.00
ATOM   2046  CD  GLU A 191      69.690  46.050  70.590  1.00  0.00
ATOM   2047  OE1 GLU A 191      69.210  45.150  69.870  1.00  0.00
ATOM   2048  OE2 GLU A 191      70.890  46.370  70.670  1.00  0.00
ATOM   2049  C   GLU A 191      68.460  50.700  71.900  1.00  0.00
ATOM   2050  O   GLU A 191      68.970  51.060  72.960  1.00  0.00
ATOM   2051  N   ARG A 192      68.430  51.450  70.800  1.00  0.00
ATOM   2052  H   ARG A 192      68.200  51.050  69.910  1.00  0.00
ATOM   2053  CA  ARG A 192      68.790  52.870  70.750  1.00  0.00
ATOM   2054  CB  ARG A 192      68.780  53.290  69.280  1.00  0.00
ATOM   2055  CG  ARG A 192      69.050  54.780  69.050  1.00  0.00
ATOM   2056  CD  ARG A 192      67.770  55.500  68.610  1.00  0.00
ATOM   2057  NE  ARG A 192      67.870  56.890  69.090  1.00  0.00
ATOM   2058  HE  ARG A 192      68.740  57.340  68.890  1.00  0.00
ATOM   2059  CZ  ARG A 192      66.910  57.560  69.730  1.00  0.00
ATOM   2060  NH1 ARG A 192      65.670  57.060  69.870  1.00  0.00
ATOM   2061 1HH1 ARG A 192      65.450  56.160  69.500  1.00  0.00
ATOM   2062 2HH1 ARG A 192      64.960  57.620  70.300  1.00  0.00
ATOM   2063  NH2 ARG A 192      67.230  58.650  70.430  1.00  0.00
ATOM   2064 1HH2 ARG A 192      68.190  58.930  70.500  1.00  0.00
ATOM   2065 2HH2 ARG A 192      66.520  59.190  70.890  1.00  0.00
ATOM   2066  C   ARG A 192      67.860  53.710  71.620  1.00  0.00
ATOM   2067  O   ARG A 192      68.330  54.540  72.410  1.00  0.00
ATOM   2068  N   SER A 193      66.560  53.450  71.510  1.00  0.00
ATOM   2069  H   SER A 193      66.220  52.820  70.810  1.00  0.00
ATOM   2070  CA  SER A 193      65.500  54.050  72.340  1.00  0.00
ATOM   2071  CB  SER A 193      64.150  53.610  71.770  1.00  0.00
ATOM   2072  OG  SER A 193      63.080  54.220  72.490  1.00  0.00
ATOM   2073  HG  SER A 193      62.200  53.960  72.090  1.00  0.00
ATOM   2074  C   SER A 193      65.580  53.620  73.800  1.00  0.00
ATOM   2075  O   SER A 193      65.230  54.400  74.690  1.00  0.00
ATOM   2076  N   GLN A 194      65.980  52.370  74.020  1.00  0.00
ATOM   2077  H   GLN A 194      66.230  51.750  73.280  1.00  0.00
ATOM   2078  CA  GLN A 194      66.110  51.770  75.360  1.00  0.00
ATOM   2079  CB  GLN A 194      66.430  50.280  75.230  1.00  0.00
ATOM   2080  CG  GLN A 194      66.220  49.530  76.540  1.00  0.00
ATOM   2081  CD  GLN A 194      66.460  48.020  76.400  1.00  0.00
ATOM   2082  OE1 GLN A 194      66.280  47.430  75.340  1.00  0.00
ATOM   2083  NE2 GLN A 194      66.850  47.420  77.520  1.00  0.00
ATOM   2084 1HE2 GLN A 194      66.950  47.950  78.360  1.00  0.00
ATOM   2085 2HE2 GLN A 194      67.030  46.440  77.520  1.00  0.00
ATOM   2086  C   GLN A 194      67.210  52.490  76.150  1.00  0.00
ATOM   2087  O   GLN A 194      66.920  52.960  77.250  1.00  0.00
ATOM   2088  N   ALA A 195      68.350  52.710  75.500  1.00  0.00
ATOM   2089  H   ALA A 195      68.520  52.310  74.600  1.00  0.00
ATOM   2090  CA  ALA A 195      69.480  53.460  76.060  1.00  0.00
ATOM   2091  CB  ALA A 195      70.630  53.390  75.050  1.00  0.00
ATOM   2092  C   ALA A 195      69.160  54.930  76.370  1.00  0.00
ATOM   2093  O   ALA A 195      69.650  55.440  77.380  1.00  0.00
ATOM   2094  N   LEU A 196      68.330  55.560  75.540  1.00  0.00
ATOM   2095  H   LEU A 196      68.030  55.140  74.690  1.00  0.00
ATOM   2096  CA  LEU A 196      67.820  56.920  75.750  1.00  0.00
ATOM   2097  CB  LEU A 196      67.050  57.390  74.510  1.00  0.00
ATOM   2098  CG  LEU A 196      66.530  58.830  74.590  1.00  0.00
ATOM   2099  CD1 LEU A 196      67.690  59.830  74.700  1.00  0.00
ATOM   2100  CD2 LEU A 196      65.620  59.150  73.410  1.00  0.00
ATOM   2101  C   LEU A 196      66.940  57.020  77.010  1.00  0.00
ATOM   2102  O   LEU A 196      67.120  57.930  77.830  1.00  0.00
ATOM   2103  N   ALA A 197      66.050  56.050  77.170  1.00  0.00
ATOM   2104  H   ALA A 197      65.960  55.300  76.520  1.00  0.00
ATOM   2105  CA  ALA A 197      65.130  55.960  78.320  1.00  0.00
ATOM   2106  CB  ALA A 197      64.020  54.960  78.000  1.00  0.00
ATOM   2107  C   ALA A 197      65.820  55.570  79.630  1.00  0.00
ATOM   2108  O   ALA A 197      65.380  55.980  80.700  1.00  0.00
ATOM   2109  N   GLU A 198      66.840  54.720  79.510  1.00  0.00
ATOM   2110  H   GLU A 198      67.090  54.300  78.640  1.00  0.00
ATOM   2111  CA  GLU A 198      67.670  54.270  80.630  1.00  0.00
ATOM   2112  CB  GLU A 198      68.490  53.030  80.250  1.00  0.00
ATOM   2113  CG  GLU A 198      67.560  51.820  80.120  1.00  0.00
ATOM   2114  CD  GLU A 198      68.230  50.600  79.500  1.00  0.00
ATOM   2115  OE1 GLU A 198      69.130  50.790  78.650  1.00  0.00
ATOM   2116  OE2 GLU A 198      67.790  49.490  79.850  1.00  0.00
ATOM   2117  C   GLU A 198      68.590  55.370  81.170  1.00  0.00
ATOM   2118  O   GLU A 198      68.790  55.410  82.380  1.00  0.00
ATOM   2119  N   VAL A 199      69.130  56.230  80.300  1.00  0.00
ATOM   2120  H   VAL A 199      69.080  56.100  79.310  1.00  0.00
ATOM   2121  CA  VAL A 199      69.880  57.420  80.740  1.00  0.00
ATOM   2122  CB  VAL A 199      70.910  57.950  79.750  1.00  0.00
ATOM   2123  CG1 VAL A 199      71.990  56.900  79.460  1.00  0.00
ATOM   2124  CG2 VAL A 199      70.300  58.460  78.440  1.00  0.00
ATOM   2125  C   VAL A 199      68.990  58.520  81.320  1.00  0.00
ATOM   2126  O   VAL A 199      69.460  59.280  82.170  1.00  0.00
ATOM   2127  N   GLN A 200      67.730  58.610  80.880  1.00  0.00
ATOM   2128  H   GLN A 200      67.420  58.120  80.060  1.00  0.00
ATOM   2129  CA  GLN A 200      66.710  59.480  81.490  1.00  0.00
ATOM   2130  CB  GLN A 200      65.430  59.550  80.650  1.00  0.00
ATOM   2131  CG  GLN A 200      64.560  60.720  81.120  1.00  0.00
ATOM   2132  CD  GLN A 200      63.160  60.710  80.500  1.00  0.00
ATOM   2133  OE1 GLN A 200      62.180  60.370  81.160  1.00  0.00
ATOM   2134  NE2 GLN A 200      63.080  61.180  79.260  1.00  0.00
ATOM   2135 1HE2 GLN A 200      63.900  61.500  78.790  1.00  0.00
ATOM   2136 2HE2 GLN A 200      62.190  61.200  78.800  1.00  0.00
ATOM   2137  C   GLN A 200      66.360  59.010  82.900  1.00  0.00
ATOM   2138  O   GLN A 200      66.310  59.820  83.830  1.00  0.00
ATOM   2139  N   GLY A 201      66.120  57.710  83.030  1.00  0.00
ATOM   2140  H   GLY A 201      66.090  57.100  82.240  1.00  0.00
ATOM   2141  CA  GLY A 201      65.820  57.030  84.300  1.00  0.00
ATOM   2142  C   GLY A 201      66.980  57.120  85.300  1.00  0.00
ATOM   2143  O   GLY A 201      66.740  57.350  86.490  1.00  0.00
ATOM   2144  N   PHE A 202      68.200  56.950  84.790  1.00  0.00
ATOM   2145  H   PHE A 202      68.320  56.630  83.850  1.00  0.00
ATOM   2146  CA  PHE A 202      69.450  57.070  85.550  1.00  0.00
ATOM   2147  CB  PHE A 202      70.640  56.770  84.630  1.00  0.00
ATOM   2148  CG  PHE A 202      71.970  56.620  85.360  1.00  0.00
ATOM   2149  CD1 PHE A 202      72.290  55.420  85.990  1.00  0.00
ATOM   2150  HD1 PHE A 202      71.560  54.620  86.050  1.00  0.00
ATOM   2151  CD2 PHE A 202      72.900  57.650  85.320  1.00  0.00
ATOM   2152  HD2 PHE A 202      72.670  58.580  84.800  1.00  0.00
ATOM   2153  CE1 PHE A 202      73.540  55.250  86.590  1.00  0.00
ATOM   2154  HE1 PHE A 202      73.760  54.330  87.120  1.00  0.00
ATOM   2155  CE2 PHE A 202      74.150  57.480  85.920  1.00  0.00
ATOM   2156  HE2 PHE A 202      74.860  58.300  85.930  1.00  0.00
ATOM   2157  CZ  PHE A 202      74.460  56.280  86.550  1.00  0.00
ATOM   2158  HZ  PHE A 202      75.440  56.150  87.010  1.00  0.00
ATOM   2159  C   PHE A 202      69.600  58.470  86.150  1.00  0.00
ATOM   2160  O   PHE A 202      69.760  58.580  87.360  1.00  0.00
ATOM   2161  N   LEU A 203      69.400  59.490  85.320  1.00  0.00
ATOM   2162  H   LEU A 203      69.170  59.360  84.350  1.00  0.00
ATOM   2163  CA  LEU A 203      69.500  60.900  85.730  1.00  0.00
ATOM   2164  CB  LEU A 203      69.470  61.820  84.510  1.00  0.00
ATOM   2165  CG  LEU A 203      70.840  61.940  83.840  1.00  0.00
ATOM   2166  CD1 LEU A 203      70.690  62.660  82.500  1.00  0.00
ATOM   2167  CD2 LEU A 203      71.810  62.720  84.730  1.00  0.00
ATOM   2168  C   LEU A 203      68.450  61.340  86.760  1.00  0.00
ATOM   2169  O   LEU A 203      68.830  62.010  87.720  1.00  0.00
ATOM   2170  N   HIS A 204      67.210  60.880  86.630  1.00  0.00
ATOM   2171  H   HIS A 204      66.930  60.310  85.850  1.00  0.00
ATOM   2172  CA  HIS A 204      66.140  61.180  87.580  1.00  0.00
ATOM   2173  CB  HIS A 204      64.790  60.730  87.010  1.00  0.00
ATOM   2174  CG  HIS A 204      63.610  61.050  87.940  1.00  0.00
ATOM   2175  ND1 HIS A 204      63.020  60.200  88.780  1.00  0.00
ATOM   2176  CD2 HIS A 204      63.020  62.240  88.050  1.00  0.00
ATOM   2177  HD2 HIS A 204      62.330  62.560  87.280  1.00  0.00
ATOM   2178  CE1 HIS A 204      62.000  60.920  89.210  1.00  0.00
ATOM   2179  HE1 HIS A 204      61.080  60.540  89.660  1.00  0.00
ATOM   2180  NE2 HIS A 204      62.420  62.180  89.240  1.00  0.00
ATOM   2181  HE2 HIS A 204      62.120  62.930  89.820  1.00  0.00
ATOM   2182  C   HIS A 204      66.400  60.610  88.980  1.00  0.00
ATOM   2183  O   HIS A 204      66.190  61.310  89.970  1.00  0.00
ATOM   2184  N   GLU A 205      66.890  59.370  89.030  1.00  0.00
ATOM   2185  H   GLU A 205      66.970  58.800  88.210  1.00  0.00
ATOM   2186  CA  GLU A 205      67.300  58.700  90.270  1.00  0.00
ATOM   2187  CB  GLU A 205      67.630  57.240  89.960  1.00  0.00
ATOM   2188  CG  GLU A 205      68.000  56.470  91.230  1.00  0.00
ATOM   2189  CD  GLU A 205      68.580  55.090  90.920  1.00  0.00
ATOM   2190  OE1 GLU A 205      67.920  54.320  90.200  1.00  0.00
ATOM   2191  OE2 GLU A 205      69.680  54.810  91.450  1.00  0.00
ATOM   2192  C   GLU A 205      68.490  59.390  90.940  1.00  0.00
ATOM   2193  O   GLU A 205      68.430  59.680  92.140  1.00  0.00
ATOM   2194  N   ARG A 206      69.540  59.630  90.170  1.00  0.00
ATOM   2195  H   ARG A 206      69.520  59.440  89.190  1.00  0.00
ATOM   2196  CA  ARG A 206      70.820  60.160  90.650  1.00  0.00
ATOM   2197  CB  ARG A 206      71.900  60.030  89.570  1.00  0.00
ATOM   2198  CG  ARG A 206      72.300  58.570  89.360  1.00  0.00
ATOM   2199  CD  ARG A 206      73.010  58.010  90.600  1.00  0.00
ATOM   2200  NE  ARG A 206      72.960  56.540  90.560  1.00  0.00
ATOM   2201  HE  ARG A 206      72.450  56.160  89.790  1.00  0.00
ATOM   2202  CZ  ARG A 206      73.500  55.710  91.460  1.00  0.00
ATOM   2203  NH1 ARG A 206      74.220  56.160  92.490  1.00  0.00
ATOM   2204 1HH1 ARG A 206      74.380  57.140  92.610  1.00  0.00
ATOM   2205 2HH1 ARG A 206      74.630  55.510  93.140  1.00  0.00
ATOM   2206  NH2 ARG A 206      73.250  54.400  91.380  1.00  0.00
ATOM   2207 1HH2 ARG A 206      72.660  54.050  90.650  1.00  0.00
ATOM   2208 2HH2 ARG A 206      73.630  53.770  92.050  1.00  0.00
ATOM   2209  C   ARG A 206      70.790  61.590  91.200  1.00  0.00
ATOM   2210  O   ARG A 206      71.430  61.860  92.210  1.00  0.00
ATOM   2211  N   VAL A 207      70.030  62.470  90.540  1.00  0.00
ATOM   2212  H   VAL A 207      69.560  62.210  89.690  1.00  0.00
ATOM   2213  CA  VAL A 207      69.820  63.860  90.960  1.00  0.00
ATOM   2214  CB  VAL A 207      69.310  64.700  89.790  1.00  0.00
ATOM   2215  CG1 VAL A 207      68.990  66.150  90.160  1.00  0.00
ATOM   2216  CG2 VAL A 207      70.330  64.720  88.640  1.00  0.00
ATOM   2217  C   VAL A 207      68.980  63.960  92.230  1.00  0.00
ATOM   2218  O   VAL A 207      69.170  64.890  93.020  1.00  0.00
ATOM   2219  N   GLN A 208      68.080  63.010  92.470  1.00  0.00
ATOM   2220  H   GLN A 208      67.840  62.310  91.780  1.00  0.00
ATOM   2221  CA  GLN A 208      67.360  62.880  93.740  1.00  0.00
ATOM   2222  CB  GLN A 208      66.190  61.900  93.660  1.00  0.00
ATOM   2223  CG  GLN A 208      65.010  62.550  92.950  1.00  0.00
ATOM   2224  CD  GLN A 208      63.770  61.670  93.100  1.00  0.00
ATOM   2225  OE1 GLN A 208      63.040  61.750  94.090  1.00  0.00
ATOM   2226  NE2 GLN A 208      63.610  60.800  92.120  1.00  0.00
ATOM   2227 1HE2 GLN A 208      64.270  60.770  91.360  1.00  0.00
ATOM   2228 2HE2 GLN A 208      62.830  60.170  92.130  1.00  0.00
ATOM   2229  C   GLN A 208      68.230  62.500  94.940  1.00  0.00
ATOM   2230  O   GLN A 208      67.860  62.790  96.080  1.00  0.00
ATOM   2231  N   GLY A 209      69.330  61.800  94.680  1.00  0.00
ATOM   2232  H   GLY A 209      69.560  61.470  93.760  1.00  0.00
ATOM   2233  CA  GLY A 209      70.300  61.460  95.730  1.00  0.00
ATOM   2234  C   GLY A 209      71.610  62.240  95.560  1.00  0.00
ATOM   2235  O   GLY A 209      72.670  61.720  95.900  1.00  0.00
ATOM   2236  N   ILE A 210      71.520  63.490  95.090  1.00  0.00
ATOM   2237  H   ILE A 210      70.650  63.900  94.800  1.00  0.00
ATOM   2238  CA  ILE A 210      72.700  64.340  94.870  1.00  0.00
ATOM   2239  CB  ILE A 210      72.410  65.500  93.920  1.00  0.00
ATOM   2240  CG1 ILE A 210      73.700  66.070  93.320  1.00  0.00
ATOM   2241  CG2 ILE A 210      71.580  66.620  94.560  1.00  0.00
ATOM   2242  CD  ILE A 210      74.480  65.000  92.560  1.00  0.00
ATOM   2243  C   ILE A 210      73.410  64.740  96.170  1.00  0.00
ATOM   2244  O   ILE A 210      74.640  64.730  96.180  1.00  0.00
ATOM   2245  N   SER A 211      72.660  64.950  97.250  1.00  0.00
ATOM   2246  H   SER A 211      71.660  64.940  97.220  1.00  0.00
ATOM   2247  CA  SER A 211      73.230  65.270  98.570  1.00  0.00
ATOM   2248  CB  SER A 211      72.110  65.680  99.520  1.00  0.00
ATOM   2249  OG  SER A 211      72.450  66.940 100.100  1.00  0.00
ATOM   2250  HG  SER A 211      71.740  67.220 100.750  1.00  0.00
ATOM   2251  C   SER A 211      74.040  64.130  99.180  1.00  0.00
ATOM   2252  O   SER A 211      75.070  64.380  99.810  1.00  0.00
ATOM   2253  N   VAL A 212      73.570  62.900  98.970  1.00  0.00
ATOM   2254  H   VAL A 212      72.670  62.750  98.560  1.00  0.00
ATOM   2255  CA  VAL A 212      74.250  61.650  99.360  1.00  0.00
ATOM   2256  CB  VAL A 212      73.360  60.440  99.060  1.00  0.00
ATOM   2257  CG1 VAL A 212      74.010  59.120  99.470  1.00  0.00
ATOM   2258  CG2 VAL A 212      71.990  60.560  99.730  1.00  0.00
ATOM   2259  C   VAL A 212      75.600  61.550  98.660  1.00  0.00
ATOM   2260  O   VAL A 212      76.620  61.460  99.340  1.00  0.00
ATOM   2261  N   VAL A 213      75.610  61.720  97.340  1.00  0.00
ATOM   2262  H   VAL A 213      74.760  61.880  96.830  1.00  0.00
ATOM   2263  CA  VAL A 213      76.800  61.690  96.470  1.00  0.00
ATOM   2264  CB  VAL A 213      76.390  61.740  95.000  1.00  0.00
ATOM   2265  CG1 VAL A 213      77.580  61.830  94.040  1.00  0.00
ATOM   2266  CG2 VAL A 213      75.540  60.520  94.620  1.00  0.00
ATOM   2267  C   VAL A 213      77.810  62.790  96.820  1.00  0.00
ATOM   2268  O   VAL A 213      78.990  62.490  96.960  1.00  0.00
ATOM   2269  N   LYS A 214      77.320  64.010  96.990  1.00  0.00
ATOM   2270  H   LYS A 214      76.350  64.210  96.830  1.00  0.00
ATOM   2271  CA  LYS A 214      78.100  65.200  97.380  1.00  0.00
ATOM   2272  CB  LYS A 214      77.230  66.460  97.490  1.00  0.00
ATOM   2273  CG  LYS A 214      76.810  67.080  96.150  1.00  0.00
ATOM   2274  CD  LYS A 214      75.790  68.180  96.440  1.00  0.00
ATOM   2275  CE  LYS A 214      75.310  68.930  95.190  1.00  0.00
ATOM   2276  NZ  LYS A 214      76.350  69.800  94.630  1.00  0.00
ATOM   2277  HZ1 LYS A 214      75.980  70.310  93.860  1.00  0.00
ATOM   2278  HZ2 LYS A 214      76.670  70.430  95.340  1.00  0.00
ATOM   2279  HZ3 LYS A 214      77.120  69.240  94.320  1.00  0.00
ATOM   2280  C   LYS A 214      78.800  65.030  98.730  1.00  0.00
ATOM   2281  O   LYS A 214      79.950  65.460  98.850  1.00  0.00
ATOM   2282  N   SER A 215      78.160  64.370  99.690  1.00  0.00
ATOM   2283  H   SER A 215      77.240  64.010  99.550  1.00  0.00
ATOM   2284  CA  SER A 215      78.730  64.130 101.030  1.00  0.00
ATOM   2285  CB  SER A 215      77.700  63.510 101.970  1.00  0.00
ATOM   2286  OG  SER A 215      76.770  64.520 102.370  1.00  0.00
ATOM   2287  HG  SER A 215      77.270  65.310 102.710  1.00  0.00
ATOM   2288  C   SER A 215      80.000  63.290 101.040  1.00  0.00
ATOM   2289  O   SER A 215      80.910  63.570 101.820  1.00  0.00
ATOM   2290  N   PHE A 216      80.060  62.310 100.140  1.00  0.00
ATOM   2291  H   PHE A 216      79.290  62.080  99.540  1.00  0.00
ATOM   2292  CA  PHE A 216      81.250  61.470  99.920  1.00  0.00
ATOM   2293  CB  PHE A 216      80.830  60.030  99.610  1.00  0.00
ATOM   2294  CG  PHE A 216      79.970  59.420 100.710  1.00  0.00
ATOM   2295  CD1 PHE A 216      78.580  59.450 100.580  1.00  0.00
ATOM   2296  HD1 PHE A 216      78.140  59.540  99.590  1.00  0.00
ATOM   2297  CD2 PHE A 216      80.530  59.120 101.940  1.00  0.00
ATOM   2298  HD2 PHE A 216      81.610  59.000 102.030  1.00  0.00
ATOM   2299  CE1 PHE A 216      77.770  59.250 101.690  1.00  0.00
ATOM   2300  HE1 PHE A 216      76.690  59.370 101.600  1.00  0.00
ATOM   2301  CE2 PHE A 216      79.720  58.900 103.050  1.00  0.00
ATOM   2302  HE2 PHE A 216      80.160  58.590 104.000  1.00  0.00
ATOM   2303  CZ  PHE A 216      78.330  58.980 102.930  1.00  0.00
ATOM   2304  HZ  PHE A 216      77.700  58.870 103.810  1.00  0.00
ATOM   2305  C   PHE A 216      82.190  62.060  98.880  1.00  0.00
ATOM   2306  O   PHE A 216      83.330  61.600  98.740  1.00  0.00
ATOM   2307  N   ALA A 217      81.720  63.090  98.170  1.00  0.00
ATOM   2308  H   ALA A 217      80.790  63.430  98.340  1.00  0.00
ATOM   2309  CA  ALA A 217      82.440  63.860  97.150  1.00  0.00
ATOM   2310  CB  ALA A 217      83.450  64.790  97.840  1.00  0.00
ATOM   2311  C   ALA A 217      83.050  63.020  96.030  1.00  0.00
ATOM   2312  O   ALA A 217      84.200  63.230  95.640  1.00  0.00
ATOM   2313  N   ILE A 218      82.270  62.060  95.540  1.00  0.00
ATOM   2314  H   ILE A 218      81.340  61.920  95.880  1.00  0.00
ATOM   2315  CA  ILE A 218      82.680  61.120  94.500  1.00  0.00
ATOM   2316  CB  ILE A 218      82.760  59.680  95.020  1.00  0.00
ATOM   2317  CG1 ILE A 218      81.500  59.250  95.780  1.00  0.00
ATOM   2318  CG2 ILE A 218      84.040  59.490  95.840  1.00  0.00
ATOM   2319  CD  ILE A 218      81.520  57.770  96.150  1.00  0.00
ATOM   2320  C   ILE A 218      81.840  61.240  93.230  1.00  0.00
ATOM   2321  O   ILE A 218      81.330  60.260  92.680  1.00  0.00
ATOM   2322  N   GLU A 219      81.810  62.470  92.710  1.00  0.00
ATOM   2323  H   GLU A 219      82.340  63.210  93.110  1.00  0.00
ATOM   2324  CA  GLU A 219      81.010  62.880  91.540  1.00  0.00
ATOM   2325  CB  GLU A 219      80.920  64.400  91.430  1.00  0.00
ATOM   2326  CG  GLU A 219      80.320  65.060  92.670  1.00  0.00
ATOM   2327  CD  GLU A 219      81.350  65.660  93.630  1.00  0.00
ATOM   2328  OE1 GLU A 219      82.540  65.250  93.620  1.00  0.00
ATOM   2329  OE2 GLU A 219      80.930  66.570  94.360  1.00  0.00
ATOM   2330  C   GLU A 219      81.520  62.330  90.210  1.00  0.00
ATOM   2331  O   GLU A 219      80.700  62.050  89.330  1.00  0.00
ATOM   2332  N   ASP A 220      82.830  62.280  90.030  1.00  0.00
ATOM   2333  H   ASP A 220      83.480  62.620  90.720  1.00  0.00
ATOM   2334  CA  ASP A 220      83.460  61.750  88.810  1.00  0.00
ATOM   2335  CB  ASP A 220      84.880  62.300  88.660  1.00  0.00
ATOM   2336  CG  ASP A 220      85.430  61.930  87.290  1.00  0.00
ATOM   2337  OD1 ASP A 220      84.930  62.500  86.300  1.00  0.00
ATOM   2338  OD2 ASP A 220      86.290  61.020  87.250  1.00  0.00
ATOM   2339  C   ASP A 220      83.430  60.220  88.740  1.00  0.00
ATOM   2340  O   ASP A 220      83.420  59.660  87.650  1.00  0.00
ATOM   2341  N   ASN A 221      83.520  59.580  89.910  1.00  0.00
ATOM   2342  H   ASN A 221      83.770  60.060  90.750  1.00  0.00
ATOM   2343  CA  ASN A 221      83.330  58.140  90.070  1.00  0.00
ATOM   2344  CB  ASN A 221      83.670  57.820  91.530  1.00  0.00
ATOM   2345  CG  ASN A 221      83.890  56.330  91.790  1.00  0.00
ATOM   2346  OD1 ASN A 221      85.010  55.830  91.750  1.00  0.00
ATOM   2347  ND2 ASN A 221      82.800  55.650  92.140  1.00  0.00
ATOM   2348 1HD2 ASN A 221      81.930  56.130  92.220  1.00  0.00
ATOM   2349 2HD2 ASN A 221      82.860  54.670  92.340  1.00  0.00
ATOM   2350  C   ASN A 221      81.900  57.750  89.690  1.00  0.00
ATOM   2351  O   ASN A 221      81.690  56.730  89.030  1.00  0.00
ATOM   2352  N   GLU A 222      80.930  58.580  90.060  1.00  0.00
ATOM   2353  H   GLU A 222      81.110  59.350  90.680  1.00  0.00
ATOM   2354  CA  GLU A 222      79.530  58.490  89.630  1.00  0.00
ATOM   2355  CB  GLU A 222      78.690  59.540  90.370  1.00  0.00
ATOM   2356  CG  GLU A 222      78.340  59.140  91.800  1.00  0.00
ATOM   2357  CD  GLU A 222      77.130  58.220  91.840  1.00  0.00
ATOM   2358  OE1 GLU A 222      76.010  58.760  91.730  1.00  0.00
ATOM   2359  OE2 GLU A 222      77.340  56.990  91.960  1.00  0.00
ATOM   2360  C   GLU A 222      79.350  58.720  88.120  1.00  0.00
ATOM   2361  O   GLU A 222      78.670  57.940  87.450  1.00  0.00
ATOM   2362  N   ALA A 223      79.990  59.780  87.620  1.00  0.00
ATOM   2363  H   ALA A 223      80.550  60.370  88.210  1.00  0.00
ATOM   2364  CA  ALA A 223      79.950  60.200  86.220  1.00  0.00
ATOM   2365  CB  ALA A 223      80.580  61.590  86.080  1.00  0.00
ATOM   2366  C   ALA A 223      80.630  59.220  85.250  1.00  0.00
ATOM   2367  O   ALA A 223      80.400  59.310  84.050  1.00  0.00
ATOM   2368  N   LYS A 224      81.520  58.390  85.790  1.00  0.00
ATOM   2369  H   LYS A 224      81.860  58.530  86.720  1.00  0.00
ATOM   2370  CA  LYS A 224      82.180  57.270  85.090  1.00  0.00
ATOM   2371  CB  LYS A 224      83.190  56.660  86.060  1.00  0.00
ATOM   2372  CG  LYS A 224      84.150  55.680  85.390  1.00  0.00
ATOM   2373  CD  LYS A 224      85.320  55.330  86.320  1.00  0.00
ATOM   2374  CE  LYS A 224      86.180  56.560  86.620  1.00  0.00
ATOM   2375  NZ  LYS A 224      87.360  56.210  87.410  1.00  0.00
ATOM   2376  HZ1 LYS A 224      87.080  55.730  88.240  1.00  0.00
ATOM   2377  HZ2 LYS A 224      87.960  55.620  86.860  1.00  0.00
ATOM   2378  HZ3 LYS A 224      87.850  57.040  87.660  1.00  0.00
ATOM   2379  C   LYS A 224      81.170  56.230  84.620  1.00  0.00
ATOM   2380  O   LYS A 224      81.260  55.760  83.480  1.00  0.00
ATOM   2381  N   ASN A 225      80.200  55.920  85.480  1.00  0.00
ATOM   2382  H   ASN A 225      80.220  56.240  86.430  1.00  0.00
ATOM   2383  CA  ASN A 225      79.070  55.030  85.170  1.00  0.00
ATOM   2384  CB  ASN A 225      78.220  54.850  86.430  1.00  0.00
ATOM   2385  CG  ASN A 225      77.100  53.810  86.300  1.00  0.00
ATOM   2386  OD1 ASN A 225      76.800  53.280  85.230  1.00  0.00
ATOM   2387  ND2 ASN A 225      76.490  53.510  87.440  1.00  0.00
ATOM   2388 1HD2 ASN A 225      76.770  53.970  88.280  1.00  0.00
ATOM   2389 2HD2 ASN A 225      75.740  52.840  87.450  1.00  0.00
ATOM   2390  C   ASN A 225      78.220  55.610  84.030  1.00  0.00
ATOM   2391  O   ASN A 225      77.960  54.880  83.070  1.00  0.00
ATOM   2392  N   PHE A 226      77.840  56.880  84.130  1.00  0.00
ATOM   2393  H   PHE A 226      78.050  57.430  84.940  1.00  0.00
ATOM   2394  CA  PHE A 226      77.070  57.580  83.100  1.00  0.00
ATOM   2395  CB  PHE A 226      76.600  58.950  83.610  1.00  0.00
ATOM   2396  CG  PHE A 226      75.820  59.790  82.590  1.00  0.00
ATOM   2397  CD1 PHE A 226      74.530  59.470  82.200  1.00  0.00
ATOM   2398  HD1 PHE A 226      74.160  58.450  82.300  1.00  0.00
ATOM   2399  CD2 PHE A 226      76.330  61.050  82.290  1.00  0.00
ATOM   2400  HD2 PHE A 226      77.370  61.280  82.500  1.00  0.00
ATOM   2401  CE1 PHE A 226      73.730  60.410  81.560  1.00  0.00
ATOM   2402  HE1 PHE A 226      72.720  60.160  81.250  1.00  0.00
ATOM   2403  CE2 PHE A 226      75.530  62.000  81.660  1.00  0.00
ATOM   2404  HE2 PHE A 226      75.910  63.010  81.500  1.00  0.00
ATOM   2405  CZ  PHE A 226      74.220  61.690  81.310  1.00  0.00
ATOM   2406  HZ  PHE A 226      73.570  62.460  80.900  1.00  0.00
ATOM   2407  C   PHE A 226      77.830  57.710  81.780  1.00  0.00
ATOM   2408  O   PHE A 226      77.210  57.570  80.730  1.00  0.00
ATOM   2409  N   ASP A 227      79.150  57.890  81.840  1.00  0.00
ATOM   2410  H   ASP A 227      79.620  58.020  82.720  1.00  0.00
ATOM   2411  CA  ASP A 227      80.040  57.950  80.670  1.00  0.00
ATOM   2412  CB  ASP A 227      81.450  58.280  81.160  1.00  0.00
ATOM   2413  CG  ASP A 227      82.500  58.280  80.050  1.00  0.00
ATOM   2414  OD1 ASP A 227      82.140  58.600  78.900  1.00  0.00
ATOM   2415  OD2 ASP A 227      83.650  57.920  80.380  1.00  0.00
ATOM   2416  C   ASP A 227      80.030  56.630  79.890  1.00  0.00
ATOM   2417  O   ASP A 227      79.990  56.660  78.660  1.00  0.00
ATOM   2418  N   LYS A 228      80.120  55.520  80.610  1.00  0.00
ATOM   2419  H   LYS A 228      80.290  55.530  81.590  1.00  0.00
ATOM   2420  CA  LYS A 228      80.030  54.170  80.030  1.00  0.00
ATOM   2421  CB  LYS A 228      80.340  53.070  81.040  1.00  0.00
ATOM   2422  CG  LYS A 228      81.750  53.200  81.630  1.00  0.00
ATOM   2423  CD  LYS A 228      82.070  52.000  82.510  1.00  0.00
ATOM   2424  CE  LYS A 228      81.030  51.800  83.620  1.00  0.00
ATOM   2425  NZ  LYS A 228      81.260  50.500  84.260  1.00  0.00
ATOM   2426  HZ1 LYS A 228      82.140  50.510  84.740  1.00  0.00
ATOM   2427  HZ2 LYS A 228      80.510  50.310  84.900  1.00  0.00
ATOM   2428  HZ3 LYS A 228      81.280  49.790  83.560  1.00  0.00
ATOM   2429  C   LYS A 228      78.650  53.880  79.440  1.00  0.00
ATOM   2430  O   LYS A 228      78.560  53.090  78.500  1.00  0.00
ATOM   2431  N   LYS A 229      77.600  54.400  80.090  1.00  0.00
ATOM   2432  H   LYS A 229      77.690  54.820  80.990  1.00  0.00
ATOM   2433  CA  LYS A 229      76.220  54.330  79.580  1.00  0.00
ATOM   2434  CB  LYS A 229      75.210  54.750  80.650  1.00  0.00
ATOM   2435  CG  LYS A 229      75.160  53.700  81.760  1.00  0.00
ATOM   2436  CD  LYS A 229      73.970  53.950  82.680  1.00  0.00
ATOM   2437  CE  LYS A 229      73.840  52.850  83.730  1.00  0.00
ATOM   2438  NZ  LYS A 229      73.660  51.510  83.150  1.00  0.00
ATOM   2439  HZ1 LYS A 229      74.540  51.170  82.820  1.00  0.00
ATOM   2440  HZ2 LYS A 229      73.290  50.890  83.840  1.00  0.00
ATOM   2441  HZ3 LYS A 229      73.030  51.570  82.370  1.00  0.00
ATOM   2442  C   LYS A 229      76.000  55.170  78.320  1.00  0.00
ATOM   2443  O   LYS A 229      75.150  54.810  77.510  1.00  0.00
ATOM   2444  N   ASN A 230      76.700  56.300  78.220  1.00  0.00
ATOM   2445  H   ASN A 230      77.240  56.650  78.980  1.00  0.00
ATOM   2446  CA  ASN A 230      76.740  57.170  77.030  1.00  0.00
ATOM   2447  CB  ASN A 230      77.350  58.520  77.390  1.00  0.00
ATOM   2448  CG  ASN A 230      76.310  59.570  77.800  1.00  0.00
ATOM   2449  OD1 ASN A 230      75.850  60.360  76.980  1.00  0.00
ATOM   2450  ND2 ASN A 230      75.990  59.610  79.090  1.00  0.00
ATOM   2451 1HD2 ASN A 230      76.430  58.990  79.730  1.00  0.00
ATOM   2452 2HD2 ASN A 230      75.310  60.270  79.410  1.00  0.00
ATOM   2453  C   ASN A 230      77.470  56.550  75.840  1.00  0.00
ATOM   2454  O   ASN A 230      77.100  56.840  74.700  1.00  0.00
ATOM   2455  N   THR A 231      78.510  55.760  76.100  1.00  0.00
ATOM   2456  H   THR A 231      78.880  55.670  77.030  1.00  0.00
ATOM   2457  CA  THR A 231      79.230  55.000  75.080  1.00  0.00
ATOM   2458  CB  THR A 231      80.720  54.840  75.360  1.00  0.00
ATOM   2459  OG1 THR A 231      80.930  54.300  76.670  1.00  0.00
ATOM   2460  HG1 THR A 231      81.690  54.780  77.110  1.00  0.00
ATOM   2461  CG2 THR A 231      81.450  56.170  75.150  1.00  0.00
ATOM   2462  C   THR A 231      78.600  53.640  74.740  1.00  0.00
ATOM   2463  O   THR A 231      78.850  53.110  73.660  1.00  0.00
ATOM   2464  N   ASN A 232      77.890  53.050  75.700  1.00  0.00
ATOM   2465  H   ASN A 232      77.970  53.320  76.660  1.00  0.00
ATOM   2466  CA  ASN A 232      77.020  51.890  75.470  1.00  0.00
ATOM   2467  CB  ASN A 232      76.490  51.350  76.800  1.00  0.00
ATOM   2468  CG  ASN A 232      76.010  49.900  76.680  1.00  0.00
ATOM   2469  OD1 ASN A 232      75.080  49.590  75.950  1.00  0.00
ATOM   2470  ND2 ASN A 232      76.720  49.020  77.380  1.00  0.00
ATOM   2471 1HD2 ASN A 232      77.500  49.320  77.920  1.00  0.00
ATOM   2472 2HD2 ASN A 232      76.480  48.050  77.340  1.00  0.00
ATOM   2473  C   ASN A 232      75.850  52.310  74.570  1.00  0.00
ATOM   2474  O   ASN A 232      75.480  51.560  73.670  1.00  0.00
ATOM   2475  N   PHE A 233      75.320  53.510  74.820  1.00  0.00
ATOM   2476  H   PHE A 233      75.530  53.990  75.670  1.00  0.00
ATOM   2477  CA  PHE A 233      74.340  54.210  73.980  1.00  0.00
ATOM   2478  CB  PHE A 233      73.860  55.470  74.710  1.00  0.00
ATOM   2479  CG  PHE A 233      72.810  56.390  74.080  1.00  0.00
ATOM   2480  CD1 PHE A 233      71.840  55.970  73.180  1.00  0.00
ATOM   2481  HD1 PHE A 233      71.870  54.980  72.730  1.00  0.00
ATOM   2482  CD2 PHE A 233      72.740  57.680  74.610  1.00  0.00
ATOM   2483  HD2 PHE A 233      73.510  58.020  75.300  1.00  0.00
ATOM   2484  CE1 PHE A 233      70.800  56.820  72.820  1.00  0.00
ATOM   2485  HE1 PHE A 233      70.050  56.490  72.100  1.00  0.00
ATOM   2486  CE2 PHE A 233      71.690  58.530  74.260  1.00  0.00
ATOM   2487  HE2 PHE A 233      71.610  59.510  74.730  1.00  0.00
ATOM   2488  CZ  PHE A 233      70.730  58.100  73.360  1.00  0.00
ATOM   2489  HZ  PHE A 233      69.920  58.770  73.060  1.00  0.00
ATOM   2490  C   PHE A 233      74.900  54.550  72.600  1.00  0.00
ATOM   2491  O   PHE A 233      74.150  54.460  71.630  1.00  0.00
ATOM   2492  N   LEU A 234      76.180  54.920  72.520  1.00  0.00
ATOM   2493  H   LEU A 234      76.730  55.140  73.320  1.00  0.00
ATOM   2494  CA  LEU A 234      76.880  55.110  71.240  1.00  0.00
ATOM   2495  CB  LEU A 234      78.260  55.740  71.440  1.00  0.00
ATOM   2496  CG  LEU A 234      78.420  57.130  70.830  1.00  0.00
ATOM   2497  CD1 LEU A 234      78.220  58.210  71.890  1.00  0.00
ATOM   2498  CD2 LEU A 234      79.800  57.270  70.180  1.00  0.00
ATOM   2499  C   LEU A 234      77.030  53.810  70.450  1.00  0.00
ATOM   2500  O   LEU A 234      77.080  53.880  69.220  1.00  0.00
ATOM   2501  N   THR A 235      77.170  52.660  71.110  1.00  0.00
ATOM   2502  H   THR A 235      77.280  52.630  72.100  1.00  0.00
ATOM   2503  CA  THR A 235      77.230  51.350  70.450  1.00  0.00
ATOM   2504  CB  THR A 235      77.740  50.220  71.340  1.00  0.00
ATOM   2505  OG1 THR A 235      78.850  50.650  72.140  1.00  0.00
ATOM   2506  HG1 THR A 235      79.660  50.720  71.560  1.00  0.00
ATOM   2507  CG2 THR A 235      78.170  49.000  70.520  1.00  0.00
ATOM   2508  C   THR A 235      75.850  50.960  69.920  1.00  0.00
ATOM   2509  O   THR A 235      75.760  50.460  68.800  1.00  0.00
ATOM   2510  N   ARG A 236      74.800  51.190  70.700  1.00  0.00
ATOM   2511  H   ARG A 236      74.910  51.520  71.640  1.00  0.00
ATOM   2512  CA  ARG A 236      73.400  50.950  70.320  1.00  0.00
ATOM   2513  CB  ARG A 236      72.410  51.290  71.420  1.00  0.00
ATOM   2514  CG  ARG A 236      72.640  50.600  72.770  1.00  0.00
ATOM   2515  CD  ARG A 236      72.470  49.080  72.730  1.00  0.00
ATOM   2516  NE  ARG A 236      72.920  48.570  74.030  1.00  0.00
ATOM   2517  HE  ARG A 236      73.260  49.270  74.660  1.00  0.00
ATOM   2518  CZ  ARG A 236      72.890  47.300  74.440  1.00  0.00
ATOM   2519  NH1 ARG A 236      72.330  46.340  73.700  1.00  0.00
ATOM   2520 1HH1 ARG A 236      71.910  46.570  72.820  1.00  0.00
ATOM   2521 2HH1 ARG A 236      72.320  45.390  74.030  1.00  0.00
ATOM   2522  NH2 ARG A 236      73.580  46.950  75.540  1.00  0.00
ATOM   2523 1HH2 ARG A 236      74.120  47.640  76.030  1.00  0.00
ATOM   2524 2HH2 ARG A 236      73.580  46.000  75.850  1.00  0.00
ATOM   2525  C   ARG A 236      73.020  51.810  69.110  1.00  0.00
ATOM   2526  O   ARG A 236      72.500  51.290  68.130  1.00  0.00
ATOM   2527  N   ALA A 237      73.370  53.100  69.210  1.00  0.00
ATOM   2528  H   ALA A 237      73.840  53.450  70.020  1.00  0.00
ATOM   2529  CA  ALA A 237      73.090  54.130  68.200  1.00  0.00
ATOM   2530  CB  ALA A 237      73.390  55.520  68.770  1.00  0.00
ATOM   2531  C   ALA A 237      73.870  53.930  66.890  1.00  0.00
ATOM   2532  O   ALA A 237      73.260  54.050  65.830  1.00  0.00
ATOM   2533  N   LEU A 238      75.160  53.650  66.980  1.00  0.00
ATOM   2534  H   LEU A 238      75.660  53.620  67.850  1.00  0.00
ATOM   2535  CA  LEU A 238      75.990  53.400  65.790  1.00  0.00
ATOM   2536  CB  LEU A 238      77.490  53.590  66.030  1.00  0.00
ATOM   2537  CG  LEU A 238      77.900  55.070  66.090  1.00  0.00
ATOM   2538  CD1 LEU A 238      79.390  55.180  66.420  1.00  0.00
ATOM   2539  CD2 LEU A 238      77.610  55.800  64.770  1.00  0.00
ATOM   2540  C   LEU A 238      75.720  52.050  65.120  1.00  0.00
ATOM   2541  O   LEU A 238      75.830  52.010  63.890  1.00  0.00
ATOM   2542  N   LYS A 239      75.340  51.010  65.850  1.00  0.00
ATOM   2543  H   LYS A 239      75.360  51.040  66.850  1.00  0.00
ATOM   2544  CA  LYS A 239      74.920  49.720  65.280  1.00  0.00
ATOM   2545  CB  LYS A 239      74.940  48.630  66.360  1.00  0.00
ATOM   2546  CG  LYS A 239      75.190  47.250  65.750  1.00  0.00
ATOM   2547  CD  LYS A 239      75.570  46.220  66.810  1.00  0.00
ATOM   2548  CE  LYS A 239      76.910  46.570  67.470  1.00  0.00
ATOM   2549  NZ  LYS A 239      77.300  45.580  68.470  1.00  0.00
ATOM   2550  HZ1 LYS A 239      77.510  44.710  68.020  1.00  0.00
ATOM   2551  HZ2 LYS A 239      78.100  45.900  68.970  1.00  0.00
ATOM   2552  HZ3 LYS A 239      76.550  45.440  69.120  1.00  0.00
ATOM   2553  C   LYS A 239      73.550  49.820  64.620  1.00  0.00
ATOM   2554  O   LYS A 239      73.310  49.160  63.600  1.00  0.00
ATOM   2555  N   HIS A 240      72.680  50.660  65.170  1.00  0.00
ATOM   2556  H   HIS A 240      72.850  51.040  66.080  1.00  0.00
ATOM   2557  CA  HIS A 240      71.410  51.090  64.570  1.00  0.00
ATOM   2558  CB  HIS A 240      70.700  51.980  65.590  1.00  0.00
ATOM   2559  CG  HIS A 240      69.650  52.940  65.040  1.00  0.00
ATOM   2560  ND1 HIS A 240      68.560  52.590  64.350  1.00  0.00
ATOM   2561  CD2 HIS A 240      69.770  54.260  65.050  1.00  0.00
ATOM   2562  HD2 HIS A 240      70.500  54.730  64.400  1.00  0.00
ATOM   2563  CE1 HIS A 240      68.190  53.770  63.870  1.00  0.00
ATOM   2564  HE1 HIS A 240      67.510  53.930  63.030  1.00  0.00
ATOM   2565  NE2 HIS A 240      68.540  54.680  64.770  1.00  0.00
ATOM   2566  HE2 HIS A 240      68.080  55.530  65.040  1.00  0.00
ATOM   2567  C   HIS A 240      71.650  51.750  63.220  1.00  0.00
ATOM   2568  O   HIS A 240      71.150  51.250  62.210  1.00  0.00
ATOM   2569  N   THR A 241      72.510  52.770  63.200  1.00  0.00
ATOM   2570  H   THR A 241      72.900  53.120  64.060  1.00  0.00
ATOM   2571  CA  THR A 241      72.910  53.530  62.010  1.00  0.00
ATOM   2572  CB  THR A 241      73.680  54.790  62.410  1.00  0.00
ATOM   2573  OG1 THR A 241      72.790  55.630  63.160  1.00  0.00
ATOM   2574  HG1 THR A 241      71.980  55.830  62.610  1.00  0.00
ATOM   2575  CG2 THR A 241      74.260  55.600  61.250  1.00  0.00
ATOM   2576  C   THR A 241      73.660  52.700  60.970  1.00  0.00
ATOM   2577  O   THR A 241      73.490  52.960  59.780  1.00  0.00
ATOM   2578  N   ARG A 242      74.450  51.710  61.390  1.00  0.00
ATOM   2579  H   ARG A 242      74.580  51.520  62.360  1.00  0.00
ATOM   2580  CA  ARG A 242      75.230  50.840  60.490  1.00  0.00
ATOM   2581  CB  ARG A 242      76.060  49.830  61.280  1.00  0.00
ATOM   2582  CG  ARG A 242      77.390  50.470  61.700  1.00  0.00
ATOM   2583  CD  ARG A 242      78.090  49.560  62.710  1.00  0.00
ATOM   2584  NE  ARG A 242      79.390  50.190  62.960  1.00  0.00
ATOM   2585  HE  ARG A 242      79.370  50.980  63.580  1.00  0.00
ATOM   2586  CZ  ARG A 242      80.550  49.780  62.450  1.00  0.00
ATOM   2587  NH1 ARG A 242      80.630  48.650  61.730  1.00  0.00
ATOM   2588 1HH1 ARG A 242      79.810  48.110  61.560  1.00  0.00
ATOM   2589 2HH1 ARG A 242      81.510  48.360  61.350  1.00  0.00
ATOM   2590  NH2 ARG A 242      81.590  50.620  62.470  1.00  0.00
ATOM   2591 1HH2 ARG A 242      81.490  51.540  62.860  1.00  0.00
ATOM   2592 2HH2 ARG A 242      82.470  50.320  62.110  1.00  0.00
ATOM   2593  C   ARG A 242      74.350  50.040  59.530  1.00  0.00
ATOM   2594  O   ARG A 242      74.610  50.050  58.330  1.00  0.00
ATOM   2595  N   TRP A 243      73.360  49.360  60.100  1.00  0.00
ATOM   2596  H   TRP A 243      73.200  49.360  61.090  1.00  0.00
ATOM   2597  CA  TRP A 243      72.430  48.530  59.320  1.00  0.00
ATOM   2598  CB  TRP A 243      71.960  47.310  60.120  1.00  0.00
ATOM   2599  CG  TRP A 243      73.150  46.410  60.470  1.00  0.00
ATOM   2600  CD1 TRP A 243      73.820  46.430  61.620  1.00  0.00
ATOM   2601  HD1 TRP A 243      73.530  46.980  62.510  1.00  0.00
ATOM   2602  CD2 TRP A 243      73.800  45.510  59.630  1.00  0.00
ATOM   2603  NE1 TRP A 243      74.870  45.620  61.550  1.00  0.00
ATOM   2604  HE1 TRP A 243      75.550  45.470  62.270  1.00  0.00
ATOM   2605  CE2 TRP A 243      74.890  45.040  60.350  1.00  0.00
ATOM   2606  CE3 TRP A 243      73.590  45.090  58.330  1.00  0.00
ATOM   2607  HE3 TRP A 243      72.790  45.530  57.730  1.00  0.00
ATOM   2608  CZ2 TRP A 243      75.770  44.120  59.770  1.00  0.00
ATOM   2609  HZ2 TRP A 243      76.620  43.750  60.340  1.00  0.00
ATOM   2610  CZ3 TRP A 243      74.450  44.160  57.760  1.00  0.00
ATOM   2611  HZ3 TRP A 243      74.260  43.780  56.750  1.00  0.00
ATOM   2612  CH2 TRP A 243      75.540  43.680  58.470  1.00  0.00
ATOM   2613  HH2 TRP A 243      76.230  42.960  58.020  1.00  0.00
ATOM   2614  C   TRP A 243      71.290  49.330  58.680  1.00  0.00
ATOM   2615  O   TRP A 243      70.700  48.840  57.720  1.00  0.00
ATOM   2616  N   ASN A 244      70.970  50.490  59.240  1.00  0.00
ATOM   2617  H   ASN A 244      71.250  50.730  60.170  1.00  0.00
ATOM   2618  CA  ASN A 244      70.110  51.490  58.590  1.00  0.00
ATOM   2619  CB  ASN A 244      69.680  52.610  59.540  1.00  0.00
ATOM   2620  CG  ASN A 244      68.250  52.410  60.040  1.00  0.00
ATOM   2621  OD1 ASN A 244      67.290  52.750  59.360  1.00  0.00
ATOM   2622  ND2 ASN A 244      68.130  51.830  61.230  1.00  0.00
ATOM   2623 1HD2 ASN A 244      68.940  51.560  61.750  1.00  0.00
ATOM   2624 2HD2 ASN A 244      67.220  51.710  61.630  1.00  0.00
ATOM   2625  C   ASN A 244      70.760  52.080  57.340  1.00  0.00
ATOM   2626  O   ASN A 244      70.080  52.180  56.320  1.00  0.00
ATOM   2627  N   ALA A 245      72.050  52.390  57.410  1.00  0.00
ATOM   2628  H   ALA A 245      72.570  52.270  58.250  1.00  0.00
ATOM   2629  CA  ALA A 245      72.840  52.910  56.280  1.00  0.00
ATOM   2630  CB  ALA A 245      74.170  53.480  56.780  1.00  0.00
ATOM   2631  C   ALA A 245      73.120  51.840  55.220  1.00  0.00
ATOM   2632  O   ALA A 245      73.160  52.170  54.040  1.00  0.00
ATOM   2633  N   TYR A 246      73.340  50.600  55.660  1.00  0.00
ATOM   2634  H   TYR A 246      73.460  50.410  56.640  1.00  0.00
ATOM   2635  CA  TYR A 246      73.520  49.410  54.820  1.00  0.00
ATOM   2636  CB  TYR A 246      73.820  48.200  55.700  1.00  0.00
ATOM   2637  CG  TYR A 246      74.310  46.940  54.980  1.00  0.00
ATOM   2638  CD1 TYR A 246      75.630  46.560  55.160  1.00  0.00
ATOM   2639  HD1 TYR A 246      76.340  47.260  55.600  1.00  0.00
ATOM   2640  CD2 TYR A 246      73.420  46.080  54.340  1.00  0.00
ATOM   2641  HD2 TYR A 246      72.410  46.410  54.120  1.00  0.00
ATOM   2642  CE1 TYR A 246      76.060  45.300  54.760  1.00  0.00
ATOM   2643  HE1 TYR A 246      77.100  45.000  54.920  1.00  0.00
ATOM   2644  CE2 TYR A 246      73.850  44.830  53.930  1.00  0.00
ATOM   2645  HE2 TYR A 246      73.160  44.160  53.410  1.00  0.00
ATOM   2646  CZ  TYR A 246      75.160  44.430  54.160  1.00  0.00
ATOM   2647  OH  TYR A 246      75.520  43.140  53.900  1.00  0.00
ATOM   2648  HH  TYR A 246      74.720  42.630  53.580  1.00  0.00
ATOM   2649  C   TYR A 246      72.260  49.150  53.990  1.00  0.00
ATOM   2650  O   TYR A 246      72.370  49.020  52.770  1.00  0.00
ATOM   2651  N   SER A 247      71.110  49.050  54.660  1.00  0.00
ATOM   2652  H   SER A 247      71.080  49.120  55.650  1.00  0.00
ATOM   2653  CA  SER A 247      69.810  48.800  54.020  1.00  0.00
ATOM   2654  CB  SER A 247      68.700  48.490  55.030  1.00  0.00
ATOM   2655  OG  SER A 247      68.500  49.540  55.970  1.00  0.00
ATOM   2656  HG  SER A 247      69.010  49.340  56.810  1.00  0.00
ATOM   2657  C   SER A 247      69.380  49.940  53.090  1.00  0.00
ATOM   2658  O   SER A 247      68.980  49.670  51.960  1.00  0.00
ATOM   2659  N   PHE A 248      69.610  51.180  53.520  1.00  0.00
ATOM   2660  H   PHE A 248      69.990  51.360  54.420  1.00  0.00
ATOM   2661  CA  PHE A 248      69.310  52.390  52.740  1.00  0.00
ATOM   2662  CB  PHE A 248      69.680  53.620  53.580  1.00  0.00
ATOM   2663  CG  PHE A 248      69.350  54.970  52.940  1.00  0.00
ATOM   2664  CD1 PHE A 248      68.070  55.500  53.060  1.00  0.00
ATOM   2665  HD1 PHE A 248      67.270  54.920  53.520  1.00  0.00
ATOM   2666  CD2 PHE A 248      70.370  55.730  52.380  1.00  0.00
ATOM   2667  HD2 PHE A 248      71.370  55.310  52.290  1.00  0.00
ATOM   2668  CE1 PHE A 248      67.810  56.790  52.610  1.00  0.00
ATOM   2669  HE1 PHE A 248      66.820  57.230  52.750  1.00  0.00
ATOM   2670  CE2 PHE A 248      70.110  57.020  51.940  1.00  0.00
ATOM   2671  HE2 PHE A 248      70.920  57.640  51.570  1.00  0.00
ATOM   2672  CZ  PHE A 248      68.830  57.550  52.040  1.00  0.00
ATOM   2673  HZ  PHE A 248      68.610  58.530  51.630  1.00  0.00
ATOM   2674  C   PHE A 248      70.110  52.400  51.430  1.00  0.00
ATOM   2675  O   PHE A 248      69.500  52.490  50.370  1.00  0.00
ATOM   2676  N   ALA A 249      71.410  52.140  51.550  1.00  0.00
ATOM   2677  H   ALA A 249      71.840  52.020  52.440  1.00  0.00
ATOM   2678  CA  ALA A 249      72.340  52.030  50.420  1.00  0.00
ATOM   2679  CB  ALA A 249      73.760  51.780  50.940  1.00  0.00
ATOM   2680  C   ALA A 249      71.970  50.910  49.440  1.00  0.00
ATOM   2681  O   ALA A 249      71.940  51.160  48.240  1.00  0.00
ATOM   2682  N   ALA A 250      71.560  49.760  49.970  1.00  0.00
ATOM   2683  H   ALA A 250      71.490  49.640  50.960  1.00  0.00
ATOM   2684  CA  ALA A 250      71.190  48.570  49.200  1.00  0.00
ATOM   2685  CB  ALA A 250      70.990  47.370  50.140  1.00  0.00
ATOM   2686  C   ALA A 250      69.940  48.770  48.340  1.00  0.00
ATOM   2687  O   ALA A 250      70.010  48.540  47.130  1.00  0.00
ATOM   2688  N   ILE A 251      68.870  49.280  48.930  1.00  0.00
ATOM   2689  H   ILE A 251      68.870  49.520  49.900  1.00  0.00
ATOM   2690  CA  ILE A 251      67.580  49.530  48.260  1.00  0.00
ATOM   2691  CB  ILE A 251      66.430  49.720  49.260  1.00  0.00
ATOM   2692  CG1 ILE A 251      66.450  48.700  50.410  1.00  0.00
ATOM   2693  CG2 ILE A 251      65.090  49.570  48.550  1.00  0.00
ATOM   2694  CD  ILE A 251      65.680  49.200  51.630  1.00  0.00
ATOM   2695  C   ILE A 251      67.670  50.710  47.290  1.00  0.00
ATOM   2696  O   ILE A 251      67.030  50.680  46.240  1.00  0.00
ATOM   2697  N   ASN A 252      68.480  51.720  47.610  1.00  0.00
ATOM   2698  H   ASN A 252      68.870  51.810  48.530  1.00  0.00
ATOM   2699  CA  ASN A 252      68.850  52.810  46.700  1.00  0.00
ATOM   2700  CB  ASN A 252      69.780  53.850  47.340  1.00  0.00
ATOM   2701  CG  ASN A 252      69.100  54.840  48.290  1.00  0.00
ATOM   2702  OD1 ASN A 252      67.920  55.160  48.160  1.00  0.00
ATOM   2703  ND2 ASN A 252      69.920  55.400  49.170  1.00  0.00
ATOM   2704 1HD2 ASN A 252      70.890  55.170  49.160  1.00  0.00
ATOM   2705 2HD2 ASN A 252      69.570  56.060  49.830  1.00  0.00
ATOM   2706  C   ASN A 252      69.550  52.300  45.440  1.00  0.00
ATOM   2707  O   ASN A 252      69.110  52.650  44.340  1.00  0.00
ATOM   2708  N   THR A 253      70.540  51.430  45.600  1.00  0.00
ATOM   2709  H   THR A 253      70.840  51.150  46.510  1.00  0.00
ATOM   2710  CA  THR A 253      71.320  50.850  44.500  1.00  0.00
ATOM   2711  CB  THR A 253      72.560  50.100  44.970  1.00  0.00
ATOM   2712  OG1 THR A 253      73.340  50.930  45.840  1.00  0.00
ATOM   2713  HG1 THR A 253      72.860  51.050  46.710  1.00  0.00
ATOM   2714  CG2 THR A 253      73.480  49.660  43.830  1.00  0.00
ATOM   2715  C   THR A 253      70.460  50.000  43.560  1.00  0.00
ATOM   2716  O   THR A 253      70.710  50.050  42.350  1.00  0.00
ATOM   2717  N   VAL A 254      69.400  49.360  44.040  1.00  0.00
ATOM   2718  H   VAL A 254      69.120  49.440  45.000  1.00  0.00
ATOM   2719  CA  VAL A 254      68.490  48.540  43.220  1.00  0.00
ATOM   2720  CB  VAL A 254      67.540  47.670  44.040  1.00  0.00
ATOM   2721  CG1 VAL A 254      66.760  46.680  43.170  1.00  0.00
ATOM   2722  CG2 VAL A 254      68.270  46.860  45.120  1.00  0.00
ATOM   2723  C   VAL A 254      67.720  49.400  42.210  1.00  0.00
ATOM   2724  O   VAL A 254      67.560  49.000  41.060  1.00  0.00
ATOM   2725  N   THR A 255      67.280  50.580  42.630  1.00  0.00
ATOM   2726  H   THR A 255      67.360  50.870  43.590  1.00  0.00
ATOM   2727  CA  THR A 255      66.610  51.560  41.770  1.00  0.00
ATOM   2728  CB  THR A 255      65.790  52.600  42.550  1.00  0.00
ATOM   2729  OG1 THR A 255      66.620  53.470  43.320  1.00  0.00
ATOM   2730  HG1 THR A 255      67.290  52.930  43.840  1.00  0.00
ATOM   2731  CG2 THR A 255      64.740  51.930  43.440  1.00  0.00
ATOM   2732  C   THR A 255      67.560  52.240  40.780  1.00  0.00
ATOM   2733  O   THR A 255      67.110  52.670  39.720  1.00  0.00
ATOM   2734  N   ASP A 256      68.830  52.380  41.150  1.00  0.00
ATOM   2735  H   ASP A 256      69.130  52.150  42.080  1.00  0.00
ATOM   2736  CA  ASP A 256      69.910  52.930  40.310  1.00  0.00
ATOM   2737  CB  ASP A 256      71.100  53.370  41.180  1.00  0.00
ATOM   2738  CG  ASP A 256      70.720  54.480  42.160  1.00  0.00
ATOM   2739  OD1 ASP A 256      71.050  54.310  43.350  1.00  0.00
ATOM   2740  OD2 ASP A 256      70.150  55.490  41.700  1.00  0.00
ATOM   2741  C   ASP A 256      70.380  51.980  39.210  1.00  0.00
ATOM   2742  O   ASP A 256      70.790  52.440  38.150  1.00  0.00
ATOM   2743  N   ILE A 257      70.400  50.680  39.520  1.00  0.00
ATOM   2744  H   ILE A 257      70.270  50.370  40.460  1.00  0.00
ATOM   2745  CA  ILE A 257      70.600  49.590  38.570  1.00  0.00
ATOM   2746  CB  ILE A 257      70.750  48.250  39.290  1.00  0.00
ATOM   2747  CG1 ILE A 257      72.050  48.210  40.100  1.00  0.00
ATOM   2748  CG2 ILE A 257      70.680  47.030  38.360  1.00  0.00
ATOM   2749  CD  ILE A 257      72.080  47.050  41.100  1.00  0.00
ATOM   2750  C   ILE A 257      69.440  49.600  37.580  1.00  0.00
ATOM   2751  O   ILE A 257      69.680  49.770  36.380  1.00  0.00
ATOM   2752  N   GLY A 258      68.240  49.380  38.110  1.00  0.00
ATOM   2753  H   GLY A 258      68.180  49.080  39.060  1.00  0.00
ATOM   2754  CA  GLY A 258      66.920  49.450  37.470  1.00  0.00
ATOM   2755  C   GLY A 258      66.880  49.870  36.000  1.00  0.00
ATOM   2756  O   GLY A 258      67.060  48.990  35.150  1.00  0.00
ATOM   2757  N   PRO A 259      66.810  51.170  35.710  1.00  0.00
ATOM   2758  CA  PRO A 259      66.690  51.700  34.350  1.00  0.00
ATOM   2759  CB  PRO A 259      66.480  53.210  34.500  1.00  0.00
ATOM   2760  CG  PRO A 259      67.230  53.510  35.800  1.00  0.00
ATOM   2761  CD  PRO A 259      66.920  52.280  36.660  1.00  0.00
ATOM   2762  C   PRO A 259      67.830  51.370  33.390  1.00  0.00
ATOM   2763  O   PRO A 259      67.520  51.090  32.230  1.00  0.00
ATOM   2764  N   ILE A 260      69.080  51.280  33.830  1.00  0.00
ATOM   2765  H   ILE A 260      69.300  51.340  34.810  1.00  0.00
ATOM   2766  CA  ILE A 260      70.250  51.010  32.980  1.00  0.00
ATOM   2767  CB  ILE A 260      71.560  51.120  33.750  1.00  0.00
ATOM   2768  CG1 ILE A 260      71.680  52.490  34.430  1.00  0.00
ATOM   2769  CG2 ILE A 260      72.780  50.860  32.860  1.00  0.00
ATOM   2770  CD  ILE A 260      72.870  52.570  35.390  1.00  0.00
ATOM   2771  C   ILE A 260      70.130  49.660  32.250  1.00  0.00
ATOM   2772  O   ILE A 260      70.230  49.620  31.030  1.00  0.00
ATOM   2773  N   ILE A 261      69.850  48.600  33.000  1.00  0.00
ATOM   2774  H   ILE A 261      69.780  48.660  33.990  1.00  0.00
ATOM   2775  CA  ILE A 261      69.630  47.250  32.470  1.00  0.00
ATOM   2776  CB  ILE A 261      69.800  46.180  33.540  1.00  0.00
ATOM   2777  CG1 ILE A 261      69.720  44.740  33.020  1.00  0.00
ATOM   2778  CG2 ILE A 261      68.840  46.360  34.720  1.00  0.00
ATOM   2779  CD  ILE A 261      70.860  44.390  32.050  1.00  0.00
ATOM   2780  C   ILE A 261      68.320  47.130  31.670  1.00  0.00
ATOM   2781  O   ILE A 261      68.320  46.440  30.650  1.00  0.00
ATOM   2782  N   VAL A 262      67.270  47.840  32.050  1.00  0.00
ATOM   2783  H   VAL A 262      67.330  48.460  32.830  1.00  0.00
ATOM   2784  CA  VAL A 262      65.950  47.830  31.390  1.00  0.00
ATOM   2785  CB  VAL A 262      64.860  48.320  32.350  1.00  0.00
ATOM   2786  CG1 VAL A 262      63.470  48.330  31.720  1.00  0.00
ATOM   2787  CG2 VAL A 262      64.800  47.450  33.600  1.00  0.00
ATOM   2788  C   VAL A 262      65.970  48.540  30.040  1.00  0.00
ATOM   2789  O   VAL A 262      65.320  48.080  29.090  1.00  0.00
ATOM   2790  N   ILE A 263      66.720  49.640  29.920  1.00  0.00
ATOM   2791  H   ILE A 263      67.130  50.060  30.720  1.00  0.00
ATOM   2792  CA  ILE A 263      67.010  50.340  28.660  1.00  0.00
ATOM   2793  CB  ILE A 263      67.620  51.710  28.930  1.00  0.00
ATOM   2794  CG1 ILE A 263      66.590  52.620  29.610  1.00  0.00
ATOM   2795  CG2 ILE A 263      68.150  52.420  27.670  1.00  0.00
ATOM   2796  CD  ILE A 263      67.230  53.800  30.340  1.00  0.00
ATOM   2797  C   ILE A 263      67.860  49.450  27.740  1.00  0.00
ATOM   2798  O   ILE A 263      67.670  49.480  26.530  1.00  0.00
ATOM   2799  N   GLY A 264      68.740  48.650  28.330  1.00  0.00
ATOM   2800  H   GLY A 264      68.960  48.750  29.310  1.00  0.00
ATOM   2801  CA  GLY A 264      69.530  47.620  27.660  1.00  0.00
ATOM   2802  C   GLY A 264      68.690  46.470  27.100  1.00  0.00
ATOM   2803  O   GLY A 264      69.030  45.940  26.040  1.00  0.00
ATOM   2804  N   VAL A 265      67.640  46.060  27.810  1.00  0.00
ATOM   2805  H   VAL A 265      67.460  46.420  28.730  1.00  0.00
ATOM   2806  CA  VAL A 265      66.660  45.050  27.390  1.00  0.00
ATOM   2807  CB  VAL A 265      65.720  44.630  28.520  1.00  0.00
ATOM   2808  CG1 VAL A 265      64.630  43.650  28.080  1.00  0.00
ATOM   2809  CG2 VAL A 265      66.500  43.990  29.670  1.00  0.00
ATOM   2810  C   VAL A 265      65.890  45.560  26.170  1.00  0.00
ATOM   2811  O   VAL A 265      65.860  44.880  25.140  1.00  0.00
ATOM   2812  N   GLY A 266      65.380  46.790  26.270  1.00  0.00
ATOM   2813  H   GLY A 266      65.420  47.310  27.120  1.00  0.00
ATOM   2814  CA  GLY A 266      64.690  47.480  25.170  1.00  0.00
ATOM   2815  C   GLY A 266      65.590  47.710  23.950  1.00  0.00
ATOM   2816  O   GLY A 266      65.100  47.650  22.820  1.00  0.00
ATOM   2817  N   ALA A 267      66.870  47.970  24.190  1.00  0.00
ATOM   2818  H   ALA A 267      67.220  48.100  25.120  1.00  0.00
ATOM   2819  CA  ALA A 267      67.870  48.140  23.130  1.00  0.00
ATOM   2820  CB  ALA A 267      69.140  48.780  23.700  1.00  0.00
ATOM   2821  C   ALA A 267      68.190  46.850  22.380  1.00  0.00
ATOM   2822  O   ALA A 267      68.170  46.870  21.150  1.00  0.00
ATOM   2823  N   TYR A 268      68.320  45.740  23.110  1.00  0.00
ATOM   2824  H   TYR A 268      68.310  45.780  24.110  1.00  0.00
ATOM   2825  CA  TYR A 268      68.520  44.390  22.570  1.00  0.00
ATOM   2826  CB  TYR A 268      68.690  43.440  23.770  1.00  0.00
ATOM   2827  CG  TYR A 268      68.920  41.960  23.450  1.00  0.00
ATOM   2828  CD1 TYR A 268      70.210  41.450  23.390  1.00  0.00
ATOM   2829  HD1 TYR A 268      71.070  42.120  23.420  1.00  0.00
ATOM   2830  CD2 TYR A 268      67.830  41.100  23.410  1.00  0.00
ATOM   2831  HD2 TYR A 268      66.810  41.500  23.480  1.00  0.00
ATOM   2832  CE1 TYR A 268      70.410  40.080  23.310  1.00  0.00
ATOM   2833  HE1 TYR A 268      71.420  39.670  23.250  1.00  0.00
ATOM   2834  CE2 TYR A 268      68.030  39.730  23.340  1.00  0.00
ATOM   2835  HE2 TYR A 268      67.170  39.050  23.310  1.00  0.00
ATOM   2836  CZ  TYR A 268      69.320  39.220  23.300  1.00  0.00
ATOM   2837  OH  TYR A 268      69.500  37.870  23.380  1.00  0.00
ATOM   2838  HH  TYR A 268      70.470  37.680  23.550  1.00  0.00
ATOM   2839  C   TYR A 268      67.360  43.960  21.670  1.00  0.00
ATOM   2840  O   TYR A 268      67.580  43.490  20.560  1.00  0.00
ATOM   2841  N   LEU A 269      66.140  44.200  22.140  1.00  0.00
ATOM   2842  H   LEU A 269      66.000  44.580  23.060  1.00  0.00
ATOM   2843  CA  LEU A 269      64.890  43.920  21.420  1.00  0.00
ATOM   2844  CB  LEU A 269      63.700  43.930  22.380  1.00  0.00
ATOM   2845  CG  LEU A 269      63.810  42.850  23.460  1.00  0.00
ATOM   2846  CD1 LEU A 269      62.800  43.130  24.570  1.00  0.00
ATOM   2847  CD2 LEU A 269      63.620  41.440  22.890  1.00  0.00
ATOM   2848  C   LEU A 269      64.630  44.850  20.230  1.00  0.00
ATOM   2849  O   LEU A 269      63.900  44.480  19.310  1.00  0.00
ATOM   2850  N   ALA A 270      65.150  46.070  20.300  1.00  0.00
ATOM   2851  H   ALA A 270      65.550  46.430  21.140  1.00  0.00
ATOM   2852  CA  ALA A 270      65.100  47.050  19.200  1.00  0.00
ATOM   2853  CB  ALA A 270      65.380  48.470  19.700  1.00  0.00
ATOM   2854  C   ALA A 270      66.060  46.710  18.050  1.00  0.00
ATOM   2855  O   ALA A 270      65.660  46.840  16.890  1.00  0.00
ATOM   2856  N   ILE A 271      67.250  46.220  18.380  1.00  0.00
ATOM   2857  H   ILE A 271      67.550  46.200  19.330  1.00  0.00
ATOM   2858  CA  ILE A 271      68.260  45.710  17.450  1.00  0.00
ATOM   2859  CB  ILE A 271      69.540  45.340  18.190  1.00  0.00
ATOM   2860  CG1 ILE A 271      70.220  46.580  18.790  1.00  0.00
ATOM   2861  CG2 ILE A 271      70.560  44.570  17.340  1.00  0.00
ATOM   2862  CD  ILE A 271      71.250  46.250  19.870  1.00  0.00
ATOM   2863  C   ILE A 271      67.690  44.560  16.610  1.00  0.00
ATOM   2864  O   ILE A 271      67.930  44.480  15.410  1.00  0.00
ATOM   2865  N   SER A 272      66.880  43.700  17.230  1.00  0.00
ATOM   2866  H   SER A 272      66.660  43.780  18.210  1.00  0.00
ATOM   2867  CA  SER A 272      66.200  42.600  16.550  1.00  0.00
ATOM   2868  CB  SER A 272      65.930  41.440  17.510  1.00  0.00
ATOM   2869  OG  SER A 272      65.100  41.850  18.600  1.00  0.00
ATOM   2870  HG  SER A 272      64.800  41.050  19.110  1.00  0.00
ATOM   2871  C   SER A 272      64.940  43.000  15.780  1.00  0.00
ATOM   2872  O   SER A 272      64.690  42.440  14.710  1.00  0.00
ATOM   2873  N   GLY A 273      64.140  43.910  16.330  1.00  0.00
ATOM   2874  H   GLY A 273      64.220  44.200  17.280  1.00  0.00
ATOM   2875  CA  GLY A 273      62.990  44.470  15.600  1.00  0.00
ATOM   2876  C   GLY A 273      61.930  45.100  16.510  1.00  0.00
ATOM   2877  O   GLY A 273      60.940  44.440  16.840  1.00  0.00
ATOM   2878  N   SER A 274      62.110  46.390  16.790  1.00  0.00
ATOM   2879  H   SER A 274      62.940  46.870  16.510  1.00  0.00
ATOM   2880  CA  SER A 274      61.160  47.250  17.520  1.00  0.00
ATOM   2881  CB  SER A 274      61.100  46.930  19.020  1.00  0.00
ATOM   2882  OG  SER A 274      60.150  45.890  19.240  1.00  0.00
ATOM   2883  HG  SER A 274      60.110  45.300  18.430  1.00  0.00
ATOM   2884  C   SER A 274      61.480  48.730  17.340  1.00  0.00
ATOM   2885  O   SER A 274      62.650  49.130  17.350  1.00  0.00
ATOM   2886  N   ILE A 275      60.410  49.520  17.260  1.00  0.00
ATOM   2887  H   ILE A 275      59.490  49.160  17.380  1.00  0.00
ATOM   2888  CA  ILE A 275      60.470  50.970  17.010  1.00  0.00
ATOM   2889  CB  ILE A 275      59.230  51.470  16.280  1.00  0.00
ATOM   2890  CG1 ILE A 275      57.920  51.170  17.000  1.00  0.00
ATOM   2891  CG2 ILE A 275      59.220  50.910  14.850  1.00  0.00
ATOM   2892  CD  ILE A 275      56.710  51.900  16.400  1.00  0.00
ATOM   2893  C   ILE A 275      60.790  51.750  18.290  1.00  0.00
ATOM   2894  O   ILE A 275      60.040  51.690  19.260  1.00  0.00
ATOM   2895  N   THR A 276      61.930  52.440  18.270  1.00  0.00
ATOM   2896  H   THR A 276      62.490  52.520  17.440  1.00  0.00
ATOM   2897  CA  THR A 276      62.480  53.140  19.440  1.00  0.00
ATOM   2898  CB  THR A 276      63.960  53.510  19.320  1.00  0.00
ATOM   2899  OG1 THR A 276      64.210  54.390  18.220  1.00  0.00
ATOM   2900  HG1 THR A 276      64.490  53.850  17.420  1.00  0.00
ATOM   2901  CG2 THR A 276      64.840  52.260  19.230  1.00  0.00
ATOM   2902  C   THR A 276      61.660  54.320  19.970  1.00  0.00
ATOM   2903  O   THR A 276      61.720  54.560  21.180  1.00  0.00
ATOM   2904  N   VAL A 277      60.910  55.020  19.130  1.00  0.00
ATOM   2905  H   VAL A 277      60.940  54.890  18.140  1.00  0.00
ATOM   2906  CA  VAL A 277      59.960  56.050  19.580  1.00  0.00
ATOM   2907  CB  VAL A 277      59.430  56.920  18.440  1.00  0.00
ATOM   2908  CG1 VAL A 277      58.340  57.900  18.890  1.00  0.00
ATOM   2909  CG2 VAL A 277      60.550  57.740  17.790  1.00  0.00
ATOM   2910  C   VAL A 277      58.850  55.410  20.420  1.00  0.00
ATOM   2911  O   VAL A 277      58.690  55.760  21.580  1.00  0.00
ATOM   2912  N   GLY A 278      58.260  54.350  19.880  1.00  0.00
ATOM   2913  H   GLY A 278      58.530  54.010  18.970  1.00  0.00
ATOM   2914  CA  GLY A 278      57.180  53.570  20.490  1.00  0.00
ATOM   2915  C   GLY A 278      57.560  52.860  21.790  1.00  0.00
ATOM   2916  O   GLY A 278      56.740  52.790  22.710  1.00  0.00
ATOM   2917  N   THR A 279      58.810  52.400  21.880  1.00  0.00
ATOM   2918  H   THR A 279      59.490  52.540  21.160  1.00  0.00
ATOM   2919  CA  THR A 279      59.300  51.650  23.050  1.00  0.00
ATOM   2920  CB  THR A 279      59.820  50.250  22.690  1.00  0.00
ATOM   2921  OG1 THR A 279      60.840  50.310  21.680  1.00  0.00
ATOM   2922  HG1 THR A 279      61.360  49.460  21.690  1.00  0.00
ATOM   2923  CG2 THR A 279      58.670  49.320  22.290  1.00  0.00
ATOM   2924  C   THR A 279      60.280  52.460  23.900  1.00  0.00
ATOM   2925  O   THR A 279      59.800  53.190  24.760  1.00  0.00
ATOM   2926  N   LEU A 280      61.580  52.450  23.590  1.00  0.00
ATOM   2927  H   LEU A 280      61.910  51.990  22.770  1.00  0.00
ATOM   2928  CA  LEU A 280      62.640  53.070  24.410  1.00  0.00
ATOM   2929  CB  LEU A 280      64.000  52.960  23.710  1.00  0.00
ATOM   2930  CG  LEU A 280      64.630  51.580  23.880  1.00  0.00
ATOM   2931  CD1 LEU A 280      65.900  51.510  23.030  1.00  0.00
ATOM   2932  CD2 LEU A 280      64.990  51.330  25.350  1.00  0.00
ATOM   2933  C   LEU A 280      62.440  54.520  24.840  1.00  0.00
ATOM   2934  O   LEU A 280      62.570  54.810  26.030  1.00  0.00
ATOM   2935  N   ALA A 281      62.110  55.390  23.890  1.00  0.00
ATOM   2936  H   ALA A 281      62.000  55.110  22.940  1.00  0.00
ATOM   2937  CA  ALA A 281      61.870  56.820  24.130  1.00  0.00
ATOM   2938  CB  ALA A 281      61.650  57.550  22.800  1.00  0.00
ATOM   2939  C   ALA A 281      60.680  57.040  25.060  1.00  0.00
ATOM   2940  O   ALA A 281      60.880  57.590  26.140  1.00  0.00
ATOM   2941  N   ALA A 282      59.540  56.440  24.720  1.00  0.00
ATOM   2942  H   ALA A 282      59.460  55.930  23.860  1.00  0.00
ATOM   2943  CA  ALA A 282      58.300  56.470  25.510  1.00  0.00
ATOM   2944  CB  ALA A 282      57.210  55.660  24.790  1.00  0.00
ATOM   2945  C   ALA A 282      58.480  55.920  26.930  1.00  0.00
ATOM   2946  O   ALA A 282      58.050  56.550  27.890  1.00  0.00
ATOM   2947  N   PHE A 283      59.230  54.820  27.020  1.00  0.00
ATOM   2948  H   PHE A 283      59.630  54.390  26.210  1.00  0.00
ATOM   2949  CA  PHE A 283      59.550  54.120  28.270  1.00  0.00
ATOM   2950  CB  PHE A 283      60.190  52.750  28.010  1.00  0.00
ATOM   2951  CG  PHE A 283      59.180  51.610  28.200  1.00  0.00
ATOM   2952  CD1 PHE A 283      58.430  51.150  27.130  1.00  0.00
ATOM   2953  HD1 PHE A 283      58.380  51.730  26.210  1.00  0.00
ATOM   2954  CD2 PHE A 283      59.120  50.940  29.420  1.00  0.00
ATOM   2955  HD2 PHE A 283      59.720  51.280  30.260  1.00  0.00
ATOM   2956  CE1 PHE A 283      57.630  50.030  27.270  1.00  0.00
ATOM   2957  HE1 PHE A 283      57.120  49.610  26.400  1.00  0.00
ATOM   2958  CE2 PHE A 283      58.300  49.830  29.570  1.00  0.00
ATOM   2959  HE2 PHE A 283      58.280  49.280  30.510  1.00  0.00
ATOM   2960  CZ  PHE A 283      57.550  49.370  28.490  1.00  0.00
ATOM   2961  HZ  PHE A 283      56.890  48.510  28.610  1.00  0.00
ATOM   2962  C   PHE A 283      60.440  54.900  29.240  1.00  0.00
ATOM   2963  O   PHE A 283      60.200  54.740  30.440  1.00  0.00
ATOM   2964  N   VAL A 284      61.370  55.730  28.790  1.00  0.00
ATOM   2965  H   VAL A 284      61.520  55.890  27.810  1.00  0.00
ATOM   2966  CA  VAL A 284      62.270  56.490  29.680  1.00  0.00
ATOM   2967  CB  VAL A 284      63.380  57.200  28.920  1.00  0.00
ATOM   2968  CG1 VAL A 284      64.260  58.100  29.800  1.00  0.00
ATOM   2969  CG2 VAL A 284      64.320  56.180  28.260  1.00  0.00
ATOM   2970  C   VAL A 284      61.490  57.400  30.630  1.00  0.00
ATOM   2971  O   VAL A 284      61.750  57.380  31.840  1.00  0.00
ATOM   2972  N   GLY A 285      60.450  58.070  30.140  1.00  0.00
ATOM   2973  H   GLY A 285      60.250  58.060  29.160  1.00  0.00
ATOM   2974  CA  GLY A 285      59.540  58.900  30.930  1.00  0.00
ATOM   2975  C   GLY A 285      58.760  58.120  31.990  1.00  0.00
ATOM   2976  O   GLY A 285      58.600  58.600  33.110  1.00  0.00
ATOM   2977  N   TYR A 286      58.300  56.930  31.620  1.00  0.00
ATOM   2978  H   TYR A 286      58.350  56.610  30.670  1.00  0.00
ATOM   2979  CA  TYR A 286      57.580  56.010  32.520  1.00  0.00
ATOM   2980  CB  TYR A 286      56.670  55.050  31.740  1.00  0.00
ATOM   2981  CG  TYR A 286      55.500  55.820  31.110  1.00  0.00
ATOM   2982  CD1 TYR A 286      55.460  56.020  29.740  1.00  0.00
ATOM   2983  HD1 TYR A 286      56.090  55.420  29.080  1.00  0.00
ATOM   2984  CD2 TYR A 286      54.650  56.530  31.940  1.00  0.00
ATOM   2985  HD2 TYR A 286      54.600  56.310  33.010  1.00  0.00
ATOM   2986  CE1 TYR A 286      54.590  56.950  29.190  1.00  0.00
ATOM   2987  HE1 TYR A 286      54.560  57.110  28.110  1.00  0.00
ATOM   2988  CE2 TYR A 286      53.790  57.480  31.410  1.00  0.00
ATOM   2989  HE2 TYR A 286      53.140  58.060  32.060  1.00  0.00
ATOM   2990  CZ  TYR A 286      53.750  57.670  30.030  1.00  0.00
ATOM   2991  OH  TYR A 286      52.760  58.440  29.520  1.00  0.00
ATOM   2992  HH  TYR A 286      52.740  58.340  28.520  1.00  0.00
ATOM   2993  C   TYR A 286      58.440  55.250  33.540  1.00  0.00
ATOM   2994  O   TYR A 286      57.940  54.900  34.610  1.00  0.00
ATOM   2995  N   LEU A 287      59.680  54.950  33.170  1.00  0.00
ATOM   2996  H   LEU A 287      59.990  55.070  32.230  1.00  0.00
ATOM   2997  CA  LEU A 287      60.710  54.410  34.070  1.00  0.00
ATOM   2998  CB  LEU A 287      61.960  53.920  33.320  1.00  0.00
ATOM   2999  CG  LEU A 287      61.740  52.670  32.460  1.00  0.00
ATOM   3000  CD1 LEU A 287      63.000  52.370  31.650  1.00  0.00
ATOM   3001  CD2 LEU A 287      61.340  51.460  33.300  1.00  0.00
ATOM   3002  C   LEU A 287      61.120  55.430  35.130  1.00  0.00
ATOM   3003  O   LEU A 287      61.500  55.030  36.230  1.00  0.00
ATOM   3004  N   GLU A 288      61.070  56.710  34.780  1.00  0.00
ATOM   3005  H   GLU A 288      60.950  56.990  33.830  1.00  0.00
ATOM   3006  CA  GLU A 288      61.230  57.830  35.720  1.00  0.00
ATOM   3007  CB  GLU A 288      61.270  59.140  34.930  1.00  0.00
ATOM   3008  CG  GLU A 288      61.380  60.410  35.780  1.00  0.00
ATOM   3009  CD  GLU A 288      62.750  60.720  36.380  1.00  0.00
ATOM   3010  OE1 GLU A 288      63.660  59.870  36.340  1.00  0.00
ATOM   3011  OE2 GLU A 288      62.890  61.880  36.830  1.00  0.00
ATOM   3012  C   GLU A 288      60.120  57.870  36.770  1.00  0.00
ATOM   3013  O   GLU A 288      60.400  58.010  37.960  1.00  0.00
ATOM   3014  N   LEU A 289      58.880  57.730  36.320  1.00  0.00
ATOM   3015  H   LEU A 289      58.680  57.680  35.340  1.00  0.00
ATOM   3016  CA  LEU A 289      57.690  57.680  37.180  1.00  0.00
ATOM   3017  CB  LEU A 289      56.450  58.030  36.340  1.00  0.00
ATOM   3018  CG  LEU A 289      56.530  59.470  35.830  1.00  0.00
ATOM   3019  CD1 LEU A 289      55.590  59.660  34.640  1.00  0.00
ATOM   3020  CD2 LEU A 289      56.220  60.480  36.940  1.00  0.00
ATOM   3021  C   LEU A 289      57.490  56.370  37.950  1.00  0.00
ATOM   3022  O   LEU A 289      56.520  56.220  38.690  1.00  0.00
ATOM   3023  N   LEU A 290      58.450  55.460  37.780  1.00  0.00
ATOM   3024  H   LEU A 290      59.120  55.520  37.040  1.00  0.00
ATOM   3025  CA  LEU A 290      58.570  54.240  38.590  1.00  0.00
ATOM   3026  CB  LEU A 290      58.800  53.040  37.670  1.00  0.00
ATOM   3027  CG  LEU A 290      58.480  51.710  38.360  1.00  0.00
ATOM   3028  CD1 LEU A 290      56.970  51.560  38.550  1.00  0.00
ATOM   3029  CD2 LEU A 290      59.050  50.530  37.570  1.00  0.00
ATOM   3030  C   LEU A 290      59.720  54.410  39.580  1.00  0.00
ATOM   3031  O   LEU A 290      59.450  54.540  40.770  1.00  0.00
ATOM   3032  N   PHE A 291      60.930  54.630  39.070  1.00  0.00
ATOM   3033  H   PHE A 291      61.060  54.820  38.100  1.00  0.00
ATOM   3034  CA  PHE A 291      62.180  54.660  39.850  1.00  0.00
ATOM   3035  CB  PHE A 291      63.390  54.310  38.980  1.00  0.00
ATOM   3036  CG  PHE A 291      63.330  52.840  38.540  1.00  0.00
ATOM   3037  CD1 PHE A 291      63.170  52.510  37.200  1.00  0.00
ATOM   3038  HD1 PHE A 291      63.310  53.270  36.430  1.00  0.00
ATOM   3039  CD2 PHE A 291      63.220  51.840  39.510  1.00  0.00
ATOM   3040  HD2 PHE A 291      63.390  52.070  40.560  1.00  0.00
ATOM   3041  CE1 PHE A 291      62.870  51.210  36.830  1.00  0.00
ATOM   3042  HE1 PHE A 291      62.730  50.950  35.780  1.00  0.00
ATOM   3043  CE2 PHE A 291      62.900  50.540  39.140  1.00  0.00
ATOM   3044  HE2 PHE A 291      62.710  49.800  39.910  1.00  0.00
ATOM   3045  CZ  PHE A 291      62.730  50.220  37.800  1.00  0.00
ATOM   3046  HZ  PHE A 291      62.460  49.200  37.520  1.00  0.00
ATOM   3047  C   PHE A 291      62.440  55.910  40.700  1.00  0.00
ATOM   3048  O   PHE A 291      63.230  55.860  41.640  1.00  0.00
ATOM   3049  N   GLY A 292      61.850  57.030  40.280  1.00  0.00
ATOM   3050  H   GLY A 292      61.440  57.100  39.370  1.00  0.00
ATOM   3051  CA  GLY A 292      61.790  58.270  41.060  1.00  0.00
ATOM   3052  C   GLY A 292      61.000  58.060  42.360  1.00  0.00
ATOM   3053  O   GLY A 292      61.590  58.230  43.430  1.00  0.00
ATOM   3054  N   PRO A 293      59.710  57.740  42.260  1.00  0.00
ATOM   3055  CA  PRO A 293      58.880  57.350  43.410  1.00  0.00
ATOM   3056  CB  PRO A 293      57.520  56.990  42.800  1.00  0.00
ATOM   3057  CG  PRO A 293      57.420  57.990  41.650  1.00  0.00
ATOM   3058  CD  PRO A 293      58.850  58.030  41.110  1.00  0.00
ATOM   3059  C   PRO A 293      59.430  56.200  44.250  1.00  0.00
ATOM   3060  O   PRO A 293      59.370  56.300  45.480  1.00  0.00
ATOM   3061  N   LEU A 294      60.030  55.190  43.630  1.00  0.00
ATOM   3062  H   LEU A 294      60.060  55.130  42.630  1.00  0.00
ATOM   3063  CA  LEU A 294      60.690  54.080  44.320  1.00  0.00
ATOM   3064  CB  LEU A 294      61.070  52.930  43.380  1.00  0.00
ATOM   3065  CG  LEU A 294      59.910  51.980  43.050  1.00  0.00
ATOM   3066  CD1 LEU A 294      60.370  50.930  42.040  1.00  0.00
ATOM   3067  CD2 LEU A 294      59.390  51.290  44.310  1.00  0.00
ATOM   3068  C   LEU A 294      61.910  54.470  45.150  1.00  0.00
ATOM   3069  O   LEU A 294      62.130  53.880  46.210  1.00  0.00
ATOM   3070  N   ARG A 295      62.680  55.460  44.680  1.00  0.00
ATOM   3071  H   ARG A 295      62.550  55.860  43.780  1.00  0.00
ATOM   3072  CA  ARG A 295      63.830  55.970  45.440  1.00  0.00
ATOM   3073  CB  ARG A 295      64.780  56.740  44.530  1.00  0.00
ATOM   3074  CG  ARG A 295      66.210  56.470  44.990  1.00  0.00
ATOM   3075  CD  ARG A 295      67.230  57.240  44.150  1.00  0.00
ATOM   3076  NE  ARG A 295      68.580  56.780  44.470  1.00  0.00
ATOM   3077  HE  ARG A 295      68.960  56.090  43.850  1.00  0.00
ATOM   3078  CZ  ARG A 295      69.320  57.150  45.520  1.00  0.00
ATOM   3079  NH1 ARG A 295      68.820  57.960  46.460  1.00  0.00
ATOM   3080 1HH1 ARG A 295      67.880  58.300  46.380  1.00  0.00
ATOM   3081 2HH1 ARG A 295      69.370  58.210  47.260  1.00  0.00
ATOM   3082  NH2 ARG A 295      70.620  56.830  45.580  1.00  0.00
ATOM   3083 1HH2 ARG A 295      71.030  56.300  44.830  1.00  0.00
ATOM   3084 2HH2 ARG A 295      71.180  57.110  46.360  1.00  0.00
ATOM   3085  C   ARG A 295      63.420  56.820  46.650  1.00  0.00
ATOM   3086  O   ARG A 295      64.110  56.800  47.670  1.00  0.00
ATOM   3087  N   ARG A 296      62.320  57.560  46.520  1.00  0.00
ATOM   3088  H   ARG A 296      61.880  57.690  45.630  1.00  0.00
ATOM   3089  CA  ARG A 296      61.670  58.290  47.620  1.00  0.00
ATOM   3090  CB  ARG A 296      60.480  59.070  47.060  1.00  0.00
ATOM   3091  CG  ARG A 296      59.840  60.030  48.070  1.00  0.00
ATOM   3092  CD  ARG A 296      58.360  60.260  47.770  1.00  0.00
ATOM   3093  NE  ARG A 296      58.180  60.860  46.440  1.00  0.00
ATOM   3094  HE  ARG A 296      59.000  61.270  46.040  1.00  0.00
ATOM   3095  CZ  ARG A 296      57.030  60.900  45.740  1.00  0.00
ATOM   3096  NH1 ARG A 296      55.900  60.350  46.210  1.00  0.00
ATOM   3097 1HH1 ARG A 296      55.910  59.890  47.100  1.00  0.00
ATOM   3098 2HH1 ARG A 296      55.060  60.400  45.680  1.00  0.00
ATOM   3099  NH2 ARG A 296      56.980  61.530  44.560  1.00  0.00
ATOM   3100 1HH2 ARG A 296      57.800  61.970  44.200  1.00  0.00
ATOM   3101 2HH2 ARG A 296      56.120  61.580  44.060  1.00  0.00
ATOM   3102  C   ARG A 296      61.210  57.350  48.730  1.00  0.00
ATOM   3103  O   ARG A 296      61.320  57.690  49.910  1.00  0.00
ATOM   3104  N   LEU A 297      60.700  56.180  48.350  1.00  0.00
ATOM   3105  H   LEU A 297      60.650  55.930  47.380  1.00  0.00
ATOM   3106  CA  LEU A 297      60.220  55.130  49.260  1.00  0.00
ATOM   3107  CB  LEU A 297      59.440  54.050  48.510  1.00  0.00
ATOM   3108  CG  LEU A 297      58.080  54.490  47.950  1.00  0.00
ATOM   3109  CD1 LEU A 297      57.520  53.380  47.060  1.00  0.00
ATOM   3110  CD2 LEU A 297      57.090  54.820  49.070  1.00  0.00
ATOM   3111  C   LEU A 297      61.290  54.490  50.140  1.00  0.00
ATOM   3112  O   LEU A 297      60.940  53.930  51.180  1.00  0.00
ATOM   3113  N   VAL A 298      62.550  54.520  49.710  1.00  0.00
ATOM   3114  H   VAL A 298      62.770  54.810  48.780  1.00  0.00
ATOM   3115  CA  VAL A 298      63.710  54.070  50.490  1.00  0.00
ATOM   3116  CB  VAL A 298      64.980  54.010  49.640  1.00  0.00
ATOM   3117  CG1 VAL A 298      66.160  53.410  50.410  1.00  0.00
ATOM   3118  CG2 VAL A 298      64.780  53.260  48.320  1.00  0.00
ATOM   3119  C   VAL A 298      63.940  54.990  51.690  1.00  0.00
ATOM   3120  O   VAL A 298      64.210  54.510  52.790  1.00  0.00
ATOM   3121  N   ALA A 299      63.830  56.290  51.460  1.00  0.00
ATOM   3122  H   ALA A 299      63.710  56.660  50.540  1.00  0.00
ATOM   3123  CA  ALA A 299      63.900  57.330  52.510  1.00  0.00
ATOM   3124  CB  ALA A 299      63.870  58.720  51.870  1.00  0.00
ATOM   3125  C   ALA A 299      62.760  57.180  53.530  1.00  0.00
ATOM   3126  O   ALA A 299      63.020  57.220  54.730  1.00  0.00
ATOM   3127  N   SER A 300      61.570  56.860  53.040  1.00  0.00
ATOM   3128  H   SER A 300      61.400  56.800  52.050  1.00  0.00
ATOM   3129  CA  SER A 300      60.380  56.600  53.860  1.00  0.00
ATOM   3130  CB  SER A 300      59.130  56.480  52.980  1.00  0.00
ATOM   3131  OG  SER A 300      58.990  57.700  52.250  1.00  0.00
ATOM   3132  HG  SER A 300      58.180  57.640  51.660  1.00  0.00
ATOM   3133  C   SER A 300      60.480  55.330  54.700  1.00  0.00
ATOM   3134  O   SER A 300      59.990  55.330  55.830  1.00  0.00
ATOM   3135  N   PHE A 301      61.140  54.310  54.150  1.00  0.00
ATOM   3136  H   PHE A 301      61.520  54.370  53.230  1.00  0.00
ATOM   3137  CA  PHE A 301      61.360  53.010  54.810  1.00  0.00
ATOM   3138  CB  PHE A 301      62.130  52.090  53.860  1.00  0.00
ATOM   3139  CG  PHE A 301      62.510  50.740  54.480  1.00  0.00
ATOM   3140  CD1 PHE A 301      61.530  49.840  54.870  1.00  0.00
ATOM   3141  HD1 PHE A 301      60.490  50.000  54.560  1.00  0.00
ATOM   3142  CD2 PHE A 301      63.840  50.490  54.800  1.00  0.00
ATOM   3143  HD2 PHE A 301      64.620  51.180  54.470  1.00  0.00
ATOM   3144  CE1 PHE A 301      61.860  48.730  55.630  1.00  0.00
ATOM   3145  HE1 PHE A 301      61.080  48.040  55.970  1.00  0.00
ATOM   3146  CE2 PHE A 301      64.180  49.370  55.550  1.00  0.00
ATOM   3147  HE2 PHE A 301      65.220  49.190  55.820  1.00  0.00
ATOM   3148  CZ  PHE A 301      63.190  48.490  55.970  1.00  0.00
ATOM   3149  HZ  PHE A 301      63.450  47.620  56.560  1.00  0.00
ATOM   3150  C   PHE A 301      62.050  53.140  56.160  1.00  0.00
ATOM   3151  O   PHE A 301      61.600  52.490  57.110  1.00  0.00
ATOM   3152  N   THR A 302      63.050  54.010  56.270  1.00  0.00
ATOM   3153  H   THR A 302      63.340  54.570  55.490  1.00  0.00
ATOM   3154  CA  THR A 302      63.820  54.270  57.490  1.00  0.00
ATOM   3155  CB  THR A 302      64.900  55.320  57.230  1.00  0.00
ATOM   3156  OG1 THR A 302      65.680  54.960  56.080  1.00  0.00
ATOM   3157  HG1 THR A 302      66.130  54.090  56.260  1.00  0.00
ATOM   3158  CG2 THR A 302      65.820  55.510  58.440  1.00  0.00
ATOM   3159  C   THR A 302      62.920  54.710  58.640  1.00  0.00
ATOM   3160  O   THR A 302      62.960  54.110  59.720  1.00  0.00
ATOM   3161  N   THR A 303      62.070  55.700  58.370  1.00  0.00
ATOM   3162  H   THR A 303      61.970  56.060  57.450  1.00  0.00
ATOM   3163  CA  THR A 303      61.180  56.320  59.360  1.00  0.00
ATOM   3164  CB  THR A 303      60.840  57.750  58.950  1.00  0.00
ATOM   3165  OG1 THR A 303      60.320  57.790  57.610  1.00  0.00
ATOM   3166  HG1 THR A 303      59.430  58.240  57.620  1.00  0.00
ATOM   3167  CG2 THR A 303      62.050  58.670  59.130  1.00  0.00
ATOM   3168  C   THR A 303      59.920  55.500  59.680  1.00  0.00
ATOM   3169  O   THR A 303      59.390  55.630  60.780  1.00  0.00
ATOM   3170  N   LEU A 304      59.450  54.700  58.720  1.00  0.00
ATOM   3171  H   LEU A 304      59.760  54.770  57.780  1.00  0.00
ATOM   3172  CA  LEU A 304      58.400  53.690  58.940  1.00  0.00
ATOM   3173  CB  LEU A 304      57.900  53.090  57.620  1.00  0.00
ATOM   3174  CG  LEU A 304      56.960  54.020  56.860  1.00  0.00
ATOM   3175  CD1 LEU A 304      56.750  53.490  55.440  1.00  0.00
ATOM   3176  CD2 LEU A 304      55.610  54.140  57.570  1.00  0.00
ATOM   3177  C   LEU A 304      58.860  52.580  59.880  1.00  0.00
ATOM   3178  O   LEU A 304      58.150  52.320  60.860  1.00  0.00
ATOM   3179  N   THR A 305      60.060  52.060  59.680  1.00  0.00
ATOM   3180  H   THR A 305      60.630  52.360  58.910  1.00  0.00
ATOM   3181  CA  THR A 305      60.670  51.000  60.500  1.00  0.00
ATOM   3182  CB  THR A 305      61.930  50.430  59.830  1.00  0.00
ATOM   3183  OG1 THR A 305      61.610  49.960  58.520  1.00  0.00
ATOM   3184  HG1 THR A 305      61.650  50.720  57.880  1.00  0.00
ATOM   3185  CG2 THR A 305      62.520  49.260  60.620  1.00  0.00
ATOM   3186  C   THR A 305      60.960  51.470  61.930  1.00  0.00
ATOM   3187  O   THR A 305      60.700  50.730  62.880  1.00  0.00
ATOM   3188  N   GLN A 306      61.450  52.700  62.060  1.00  0.00
ATOM   3189  H   GLN A 306      61.800  53.220  61.280  1.00  0.00
ATOM   3190  CA  GLN A 306      61.600  53.400  63.350  1.00  0.00
ATOM   3191  CB  GLN A 306      62.170  54.800  63.140  1.00  0.00
ATOM   3192  CG  GLN A 306      63.690  54.840  62.940  1.00  0.00
ATOM   3193  CD  GLN A 306      64.230  56.250  62.730  1.00  0.00
ATOM   3194  OE1 GLN A 306      65.280  56.430  62.110  1.00  0.00
ATOM   3195  NE2 GLN A 306      63.540  57.250  63.280  1.00  0.00
ATOM   3196 1HE2 GLN A 306      62.690  57.070  63.770  1.00  0.00
ATOM   3197 2HE2 GLN A 306      63.870  58.190  63.190  1.00  0.00
ATOM   3198  C   GLN A 306      60.290  53.520  64.120  1.00  0.00
ATOM   3199  O   GLN A 306      60.270  53.280  65.330  1.00  0.00
ATOM   3200  N   SER A 307      59.210  53.840  63.420  1.00  0.00
ATOM   3201  H   SER A 307      59.260  54.060  62.440  1.00  0.00
ATOM   3202  CA  SER A 307      57.850  53.930  63.970  1.00  0.00
ATOM   3203  CB  SER A 307      56.820  54.420  62.950  1.00  0.00
ATOM   3204  OG  SER A 307      57.090  55.770  62.570  1.00  0.00
ATOM   3205  HG  SER A 307      57.720  55.770  61.790  1.00  0.00
ATOM   3206  C   SER A 307      57.350  52.600  64.540  1.00  0.00
ATOM   3207  O   SER A 307      56.730  52.610  65.600  1.00  0.00
ATOM   3208  N   PHE A 308      57.640  51.480  63.870  1.00  0.00
ATOM   3209  H   PHE A 308      58.110  51.500  62.980  1.00  0.00
ATOM   3210  CA  PHE A 308      57.280  50.140  64.340  1.00  0.00
ATOM   3211  CB  PHE A 308      57.400  49.070  63.250  1.00  0.00
ATOM   3212  CG  PHE A 308      56.380  49.220  62.120  1.00  0.00
ATOM   3213  CD1 PHE A 308      56.800  49.730  60.900  1.00  0.00
ATOM   3214  HD1 PHE A 308      57.870  49.850  60.710  1.00  0.00
ATOM   3215  CD2 PHE A 308      55.030  48.950  62.320  1.00  0.00
ATOM   3216  HD2 PHE A 308      54.700  48.510  63.260  1.00  0.00
ATOM   3217  CE1 PHE A 308      55.880  50.010  59.890  1.00  0.00
ATOM   3218  HE1 PHE A 308      56.220  50.410  58.940  1.00  0.00
ATOM   3219  CE2 PHE A 308      54.110  49.220  61.310  1.00  0.00
ATOM   3220  HE2 PHE A 308      53.050  49.000  61.470  1.00  0.00
ATOM   3221  CZ  PHE A 308      54.530  49.760  60.100  1.00  0.00
ATOM   3222  HZ  PHE A 308      53.800  50.030  59.340  1.00  0.00
ATOM   3223  C   PHE A 308      58.070  49.700  65.580  1.00  0.00
ATOM   3224  O   PHE A 308      57.510  49.010  66.440  1.00  0.00
ATOM   3225  N   ALA A 309      59.330  50.120  65.680  1.00  0.00
ATOM   3226  H   ALA A 309      59.790  50.610  64.940  1.00  0.00
ATOM   3227  CA  ALA A 309      60.190  49.870  66.850  1.00  0.00
ATOM   3228  CB  ALA A 309      61.610  50.340  66.540  1.00  0.00
ATOM   3229  C   ALA A 309      59.690  50.570  68.120  1.00  0.00
ATOM   3230  O   ALA A 309      59.730  50.010  69.210  1.00  0.00
ATOM   3231  N   SER A 310      59.270  51.830  67.950  1.00  0.00
ATOM   3232  H   SER A 310      59.390  52.310  67.080  1.00  0.00
ATOM   3233  CA  SER A 310      58.660  52.630  69.020  1.00  0.00
ATOM   3234  CB  SER A 310      58.700  54.110  68.630  1.00  0.00
ATOM   3235  OG  SER A 310      60.040  54.610  68.740  1.00  0.00
ATOM   3236  HG  SER A 310      60.310  54.590  69.700  1.00  0.00
ATOM   3237  C   SER A 310      57.240  52.210  69.390  1.00  0.00
ATOM   3238  O   SER A 310      56.870  52.300  70.560  1.00  0.00
ATOM   3239  N   MET A 311      56.470  51.750  68.400  1.00  0.00
ATOM   3240  H   MET A 311      56.780  51.790  67.450  1.00  0.00
ATOM   3241  CA  MET A 311      55.130  51.180  68.550  1.00  0.00
ATOM   3242  CB  MET A 311      54.620  50.780  67.160  1.00  0.00
ATOM   3243  CG  MET A 311      53.230  50.160  67.120  1.00  0.00
ATOM   3244  SD  MET A 311      52.820  49.490  65.460  1.00  0.00
ATOM   3245  CE  MET A 311      52.860  50.980  64.490  1.00  0.00
ATOM   3246  C   MET A 311      55.160  49.940  69.460  1.00  0.00
ATOM   3247  O   MET A 311      54.300  49.790  70.320  1.00  0.00
ATOM   3248  N   ASP A 312      56.200  49.130  69.270  1.00  0.00
ATOM   3249  H   ASP A 312      56.830  49.250  68.500  1.00  0.00
ATOM   3250  CA  ASP A 312      56.520  47.970  70.110  1.00  0.00
ATOM   3251  CB  ASP A 312      57.880  47.430  69.650  1.00  0.00
ATOM   3252  CG  ASP A 312      58.230  46.100  70.320  1.00  0.00
ATOM   3253  OD1 ASP A 312      58.020  45.060  69.660  1.00  0.00
ATOM   3254  OD2 ASP A 312      58.680  46.150  71.480  1.00  0.00
ATOM   3255  C   ASP A 312      56.570  48.380  71.580  1.00  0.00
ATOM   3256  O   ASP A 312      55.670  48.000  72.320  1.00  0.00
ATOM   3257  N   ARG A 313      57.430  49.350  71.900  1.00  0.00
ATOM   3258  H   ARG A 313      58.010  49.780  71.200  1.00  0.00
ATOM   3259  CA  ARG A 313      57.650  49.860  73.260  1.00  0.00
ATOM   3260  CB  ARG A 313      58.810  50.860  73.220  1.00  0.00
ATOM   3261  CG  ARG A 313      60.130  50.110  73.000  1.00  0.00
ATOM   3262  CD  ARG A 313      61.330  51.030  72.780  1.00  0.00
ATOM   3263  NE  ARG A 313      61.550  51.960  73.900  1.00  0.00
ATOM   3264  HE  ARG A 313      61.280  52.900  73.720  1.00  0.00
ATOM   3265  CZ  ARG A 313      62.080  51.690  75.110  1.00  0.00
ATOM   3266  NH1 ARG A 313      62.490  50.470  75.460  1.00  0.00
ATOM   3267 1HH1 ARG A 313      62.400  49.710  74.820  1.00  0.00
ATOM   3268 2HH1 ARG A 313      62.860  50.310  76.370  1.00  0.00
ATOM   3269  NH2 ARG A 313      62.250  52.710  75.970  1.00  0.00
ATOM   3270 1HH2 ARG A 313      61.980  53.630  75.710  1.00  0.00
ATOM   3271 2HH2 ARG A 313      62.620  52.530  76.880  1.00  0.00
ATOM   3272  C   ARG A 313      56.420  50.450  73.950  1.00  0.00
ATOM   3273  O   ARG A 313      56.180  50.140  75.110  1.00  0.00
ATOM   3274  N   VAL A 314      55.590  51.180  73.210  1.00  0.00
ATOM   3275  H   VAL A 314      55.770  51.350  72.240  1.00  0.00
ATOM   3276  CA  VAL A 314      54.340  51.790  73.690  1.00  0.00
ATOM   3277  CB  VAL A 314      53.820  52.830  72.700  1.00  0.00
ATOM   3278  CG1 VAL A 314      52.490  53.460  73.140  1.00  0.00
ATOM   3279  CG2 VAL A 314      54.830  53.950  72.470  1.00  0.00
ATOM   3280  C   VAL A 314      53.280  50.740  74.040  1.00  0.00
ATOM   3281  O   VAL A 314      52.780  50.710  75.160  1.00  0.00
ATOM   3282  N   PHE A 315      52.960  49.900  73.070  1.00  0.00
ATOM   3283  H   PHE A 315      53.420  49.930  72.180  1.00  0.00
ATOM   3284  CA  PHE A 315      51.920  48.860  73.160  1.00  0.00
ATOM   3285  CB  PHE A 315      51.450  48.440  71.760  1.00  0.00
ATOM   3286  CG  PHE A 315      50.540  49.510  71.150  1.00  0.00
ATOM   3287  CD1 PHE A 315      51.070  50.520  70.360  1.00  0.00
ATOM   3288  HD1 PHE A 315      52.050  50.380  69.890  1.00  0.00
ATOM   3289  CD2 PHE A 315      49.230  49.620  71.600  1.00  0.00
ATOM   3290  HD2 PHE A 315      48.770  48.800  72.150  1.00  0.00
ATOM   3291  CE1 PHE A 315      50.330  51.650  70.070  1.00  0.00
ATOM   3292  HE1 PHE A 315      50.780  52.470  69.510  1.00  0.00
ATOM   3293  CE2 PHE A 315      48.480  50.750  71.290  1.00  0.00
ATOM   3294  HE2 PHE A 315      47.440  50.810  71.630  1.00  0.00
ATOM   3295  CZ  PHE A 315      49.030  51.780  70.540  1.00  0.00
ATOM   3296  HZ  PHE A 315      48.450  52.680  70.340  1.00  0.00
ATOM   3297  C   PHE A 315      52.260  47.670  74.060  1.00  0.00
ATOM   3298  O   PHE A 315      51.370  47.050  74.630  1.00  0.00
ATOM   3299  N   GLN A 316      53.550  47.360  74.180  1.00  0.00
ATOM   3300  H   GLN A 316      54.240  47.780  73.600  1.00  0.00
ATOM   3301  CA  GLN A 316      54.090  46.360  75.120  1.00  0.00
ATOM   3302  CB  GLN A 316      55.560  46.150  74.760  1.00  0.00
ATOM   3303  CG  GLN A 316      56.310  45.090  75.560  1.00  0.00
ATOM   3304  CD  GLN A 316      57.300  45.710  76.540  1.00  0.00
ATOM   3305  OE1 GLN A 316      57.580  46.910  76.530  1.00  0.00
ATOM   3306  NE2 GLN A 316      57.810  44.850  77.420  1.00  0.00
ATOM   3307 1HE2 GLN A 316      57.510  43.900  77.420  1.00  0.00
ATOM   3308 2HE2 GLN A 316      58.460  45.170  78.110  1.00  0.00
ATOM   3309  C   GLN A 316      53.860  46.740  76.580  1.00  0.00
ATOM   3310  O   GLN A 316      53.570  45.850  77.390  1.00  0.00
ATOM   3311  N   LEU A 317      53.900  48.030  76.890  1.00  0.00
ATOM   3312  H   LEU A 317      54.170  48.720  76.220  1.00  0.00
ATOM   3313  CA  LEU A 317      53.540  48.580  78.200  1.00  0.00
ATOM   3314  CB  LEU A 317      53.860  50.070  78.300  1.00  0.00
ATOM   3315  CG  LEU A 317      53.630  50.730  79.670  1.00  0.00
ATOM   3316  CD1 LEU A 317      54.480  50.080  80.770  1.00  0.00
ATOM   3317  CD2 LEU A 317      53.950  52.220  79.600  1.00  0.00
ATOM   3318  C   LEU A 317      52.080  48.300  78.540  1.00  0.00
ATOM   3319  O   LEU A 317      51.810  47.760  79.620  1.00  0.00
ATOM   3320  N   ILE A 318      51.170  48.560  77.610  1.00  0.00
ATOM   3321  H   ILE A 318      51.400  48.940  76.710  1.00  0.00
ATOM   3322  CA  ILE A 318      49.730  48.330  77.830  1.00  0.00
ATOM   3323  CB  ILE A 318      48.750  49.140  76.980  1.00  0.00
ATOM   3324  CG1 ILE A 318      48.670  48.700  75.520  1.00  0.00
ATOM   3325  CG2 ILE A 318      49.030  50.640  77.110  1.00  0.00
ATOM   3326  CD  ILE A 318      47.420  49.230  74.820  1.00  0.00
ATOM   3327  C   ILE A 318      49.330  46.850  77.940  1.00  0.00
ATOM   3328  O   ILE A 318      48.440  46.550  78.730  1.00  0.00
ATOM   3329  N   ASP A 319      50.080  45.940  77.320  1.00  0.00
ATOM   3330  H   ASP A 319      50.880  46.200  76.780  1.00  0.00
ATOM   3331  CA  ASP A 319      49.820  44.500  77.380  1.00  0.00
ATOM   3332  CB  ASP A 319      50.820  43.720  76.520  1.00  0.00
ATOM   3333  CG  ASP A 319      50.530  43.900  75.030  1.00  0.00
ATOM   3334  OD1 ASP A 319      49.330  43.890  74.680  1.00  0.00
ATOM   3335  OD2 ASP A 319      51.520  44.050  74.290  1.00  0.00
ATOM   3336  C   ASP A 319      49.800  43.880  78.780  1.00  0.00
ATOM   3337  O   ASP A 319      49.130  42.860  78.970  1.00  0.00
ATOM   3338  N   GLU A 320      50.570  44.470  79.690  1.00  0.00
ATOM   3339  H   GLU A 320      51.230  45.170  79.440  1.00  0.00
ATOM   3340  CA  GLU A 320      50.560  44.140  81.120  1.00  0.00
ATOM   3341  CB  GLU A 320      51.580  45.000  81.870  1.00  0.00
ATOM   3342  CG  GLU A 320      53.020  44.620  81.560  1.00  0.00
ATOM   3343  CD  GLU A 320      53.390  43.260  82.160  1.00  0.00
ATOM   3344  OE1 GLU A 320      53.710  43.240  83.370  1.00  0.00
ATOM   3345  OE2 GLU A 320      53.370  42.280  81.390  1.00  0.00
ATOM   3346  C   GLU A 320      49.190  44.400  81.760  1.00  0.00
ATOM   3347  O   GLU A 320      48.780  45.550  81.920  1.00  0.00
ATOM   3348  N   ASP A 321      48.470  43.310  82.020  1.00  0.00
ATOM   3349  H   ASP A 321      48.730  42.410  81.680  1.00  0.00
ATOM   3350  CA  ASP A 321      47.220  43.360  82.780  1.00  0.00
ATOM   3351  CB  ASP A 321      46.430  42.070  82.530  1.00  0.00
ATOM   3352  CG  ASP A 321      44.940  42.310  82.740  1.00  0.00
ATOM   3353  OD1 ASP A 321      44.310  42.770  81.760  1.00  0.00
ATOM   3354  OD2 ASP A 321      44.450  42.030  83.850  1.00  0.00
ATOM   3355  C   ASP A 321      47.540  43.530  84.270  1.00  0.00
ATOM   3356  O   ASP A 321      48.630  43.200  84.740  1.00  0.00
ATOM   3357  N   TYR A 322      46.570  44.100  84.980  1.00  0.00
ATOM   3358  H   TYR A 322      45.670  44.260  84.580  1.00  0.00
ATOM   3359  CA  TYR A 322      46.680  44.490  86.400  1.00  0.00
ATOM   3360  CB  TYR A 322      45.490  45.370  86.790  1.00  0.00
ATOM   3361  CG  TYR A 322      45.090  46.380  85.710  1.00  0.00
ATOM   3362  CD1 TYR A 322      43.960  46.130  84.950  1.00  0.00
ATOM   3363  HD1 TYR A 322      43.270  45.330  85.230  1.00  0.00
ATOM   3364  CD2 TYR A 322      45.960  47.400  85.340  1.00  0.00
ATOM   3365  HD2 TYR A 322      46.830  47.620  85.950  1.00  0.00
ATOM   3366  CE1 TYR A 322      43.690  46.880  83.810  1.00  0.00
ATOM   3367  HE1 TYR A 322      42.810  46.680  83.210  1.00  0.00
ATOM   3368  CE2 TYR A 322      45.700  48.160  84.200  1.00  0.00
ATOM   3369  HE2 TYR A 322      46.380  48.960  83.910  1.00  0.00
ATOM   3370  CZ  TYR A 322      44.570  47.900  83.440  1.00  0.00
ATOM   3371  OH  TYR A 322      44.280  48.660  82.350  1.00  0.00
ATOM   3372  HH  TYR A 322      45.050  49.270  82.160  1.00  0.00
ATOM   3373  C   TYR A 322      46.710  43.240  87.280  1.00  0.00
ATOM   3374  O   TYR A 322      45.750  42.470  87.300  1.00  0.00
ATOM   3375  N   ASP A 323      47.810  43.070  88.010  1.00  0.00
ATOM   3376  H   ASP A 323      48.590  43.710  87.950  1.00  0.00
ATOM   3377  CA  ASP A 323      48.050  41.940  88.910  1.00  0.00
ATOM   3378  CB  ASP A 323      49.360  42.070  89.680  1.00  0.00
ATOM   3379  CG  ASP A 323      50.640  41.890  88.860  1.00  0.00
ATOM   3380  OD1 ASP A 323      51.650  42.480  89.280  1.00  0.00
ATOM   3381  OD2 ASP A 323      50.580  41.150  87.860  1.00  0.00
ATOM   3382  C   ASP A 323      46.960  41.730  89.970  1.00  0.00
ATOM   3383  O   ASP A 323      46.560  40.590  90.210  1.00  0.00
ATOM   3384  N   ILE A 324      46.570  42.830  90.610  1.00  0.00
ATOM   3385  H   ILE A 324      46.980  43.720  90.450  1.00  0.00
ATOM   3386  CA  ILE A 324      45.500  42.830  91.630  1.00  0.00
ATOM   3387  CB  ILE A 324      45.770  43.830  92.750  1.00  0.00
ATOM   3388  CG1 ILE A 324      47.190  43.690  93.310  1.00  0.00
ATOM   3389  CG2 ILE A 324      44.740  43.650  93.870  1.00  0.00
ATOM   3390  CD  ILE A 324      47.590  44.920  94.130  1.00  0.00
ATOM   3391  C   ILE A 324      44.210  43.170  90.880  1.00  0.00
ATOM   3392  O   ILE A 324      44.070  44.270  90.340  1.00  0.00
ATOM   3393  N   LYS A 325      43.420  42.130  90.680  1.00  0.00
ATOM   3394  H   LYS A 325      43.670  41.210  90.970  1.00  0.00
ATOM   3395  CA  LYS A 325      42.110  42.220  90.020  1.00  0.00
ATOM   3396  CB  LYS A 325      41.860  40.920  89.240  1.00  0.00
ATOM   3397  CG  LYS A 325      42.830  40.810  88.060  1.00  0.00
ATOM   3398  CD  LYS A 325      42.810  39.430  87.410  1.00  0.00
ATOM   3399  CE  LYS A 325      43.570  39.380  86.090  1.00  0.00
ATOM   3400  NZ  LYS A 325      45.000  39.690  86.240  1.00  0.00
ATOM   3401  HZ1 LYS A 325      45.450  39.610  85.350  1.00  0.00
ATOM   3402  HZ2 LYS A 325      45.090  40.630  86.580  1.00  0.00
ATOM   3403  HZ3 LYS A 325      45.410  39.050  86.890  1.00  0.00
ATOM   3404  C   LYS A 325      41.020  42.520  91.050  1.00  0.00
ATOM   3405  O   LYS A 325      41.090  42.070  92.190  1.00  0.00
ATOM   3406  N   ASN A 326      40.090  43.400  90.660  1.00  0.00
ATOM   3407  H   ASN A 326      40.100  43.790  89.740  1.00  0.00
ATOM   3408  CA  ASN A 326      39.030  43.910  91.530  1.00  0.00
ATOM   3409  CB  ASN A 326      38.460  45.240  91.030  1.00  0.00
ATOM   3410  CG  ASN A 326      39.450  46.400  91.080  1.00  0.00
ATOM   3411  OD1 ASN A 326      40.350  46.430  91.920  1.00  0.00
ATOM   3412  ND2 ASN A 326      39.250  47.350  90.170  1.00  0.00
ATOM   3413 1HD2 ASN A 326      38.530  47.250  89.490  1.00  0.00
ATOM   3414 2HD2 ASN A 326      39.790  48.190  90.210  1.00  0.00
ATOM   3415  C   ASN A 326      37.860  42.940  91.740  1.00  0.00
ATOM   3416  O   ASN A 326      37.460  42.700  92.880  1.00  0.00
ATOM   3417  N   GLY A 327      37.320  42.430  90.640  1.00  0.00
ATOM   3418  H   GLY A 327      37.720  42.570  89.730  1.00  0.00
ATOM   3419  CA  GLY A 327      36.110  41.590  90.640  1.00  0.00
ATOM   3420  C   GLY A 327      35.010  42.250  89.810  1.00  0.00
ATOM   3421  O   GLY A 327      34.770  43.450  89.920  1.00  0.00
ATOM   3422  N   VAL A 328      34.240  41.390  89.150  1.00  0.00
ATOM   3423  H   VAL A 328      34.330  40.400  89.290  1.00  0.00
ATOM   3424  CA  VAL A 328      33.180  41.750  88.190  1.00  0.00
ATOM   3425  CB  VAL A 328      32.550  40.520  87.540  1.00  0.00
ATOM   3426  CG1 VAL A 328      33.530  39.790  86.620  1.00  0.00
ATOM   3427  CG2 VAL A 328      31.960  39.530  88.550  1.00  0.00
ATOM   3428  C   VAL A 328      32.110  42.700  88.720  1.00  0.00
ATOM   3429  O   VAL A 328      31.720  43.640  88.020  1.00  0.00
ATOM   3430  N   GLY A 329      31.670  42.470  89.960  1.00  0.00
ATOM   3431  H   GLY A 329      32.040  41.730  90.510  1.00  0.00
ATOM   3432  CA  GLY A 329      30.630  43.270  90.630  1.00  0.00
ATOM   3433  C   GLY A 329      31.150  43.740  91.980  1.00  0.00
ATOM   3434  O   GLY A 329      30.910  43.090  93.000  1.00  0.00
ATOM   3435  N   ALA A 330      31.790  44.910  91.960  1.00  0.00
ATOM   3436  H   ALA A 330      31.830  45.480  91.140  1.00  0.00
ATOM   3437  CA  ALA A 330      32.470  45.480  93.130  1.00  0.00
ATOM   3438  CB  ALA A 330      33.600  46.390  92.650  1.00  0.00
ATOM   3439  C   ALA A 330      31.490  46.190  94.080  1.00  0.00
ATOM   3440  O   ALA A 330      31.020  47.300  93.810  1.00  0.00
ATOM   3441  N   GLN A 331      31.240  45.510  95.190  1.00  0.00
ATOM   3442  H   GLN A 331      31.790  44.710  95.440  1.00  0.00
ATOM   3443  CA  GLN A 331      30.240  45.870  96.210  1.00  0.00
ATOM   3444  CB  GLN A 331      30.060  44.700  97.190  1.00  0.00
ATOM   3445  CG  GLN A 331      29.160  43.590  96.630  1.00  0.00
ATOM   3446  CD  GLN A 331      27.690  44.020  96.580  1.00  0.00
ATOM   3447  OE1 GLN A 331      27.210  44.550  95.590  1.00  0.00
ATOM   3448  NE2 GLN A 331      26.990  43.770  97.680  1.00  0.00
ATOM   3449 1HE2 GLN A 331      27.420  43.310  98.460  1.00  0.00
ATOM   3450 2HE2 GLN A 331      26.030  44.040  97.730  1.00  0.00
ATOM   3451  C   GLN A 331      30.500  47.170  96.960  1.00  0.00
ATOM   3452  O   GLN A 331      31.580  47.330  97.520  1.00  0.00
ATOM   3453  N   PRO A 332      29.510  48.070  96.990  1.00  0.00
ATOM   3454  CA  PRO A 332      29.590  49.360  97.690  1.00  0.00
ATOM   3455  CB  PRO A 332      28.590  50.230  96.920  1.00  0.00
ATOM   3456  CG  PRO A 332      27.490  49.250  96.540  1.00  0.00
ATOM   3457  CD  PRO A 332      28.270  47.970  96.220  1.00  0.00
ATOM   3458  C   PRO A 332      29.280  49.230  99.190  1.00  0.00
ATOM   3459  O   PRO A 332      28.180  49.530  99.650  1.00  0.00
ATOM   3460  N   ILE A 333      30.320  48.880  99.940  1.00  0.00
ATOM   3461  H   ILE A 333      31.230  48.770  99.560  1.00  0.00
ATOM   3462  CA  ILE A 333      30.220  48.540 101.370  1.00  0.00
ATOM   3463  CB  ILE A 333      31.060  47.310 101.710  1.00  0.00
ATOM   3464  CG1 ILE A 333      30.760  46.150 100.750  1.00  0.00
ATOM   3465  CG2 ILE A 333      30.820  46.860 103.150  1.00  0.00
ATOM   3466  CD  ILE A 333      31.830  45.050 100.780  1.00  0.00
ATOM   3467  C   ILE A 333      30.630  49.750 102.210  1.00  0.00
ATOM   3468  O   ILE A 333      31.820  50.030 102.380  1.00  0.00
ATOM   3469  N   GLU A 334      29.610  50.470 102.670  1.00  0.00
ATOM   3470  H   GLU A 334      28.670  50.200 102.490  1.00  0.00
ATOM   3471  CA  GLU A 334      29.730  51.680 103.510  1.00  0.00
ATOM   3472  CB  GLU A 334      28.480  52.530 103.240  1.00  0.00
ATOM   3473  CG  GLU A 334      28.520  53.880 103.970  1.00  0.00
ATOM   3474  CD  GLU A 334      27.180  54.580 103.790  1.00  0.00
ATOM   3475  OE1 GLU A 334      27.130  55.540 103.000  1.00  0.00
ATOM   3476  OE2 GLU A 334      26.220  54.150 104.460  1.00  0.00
ATOM   3477  C   GLU A 334      29.860  51.270 104.980  1.00  0.00
ATOM   3478  O   GLU A 334      28.870  51.140 105.700  1.00  0.00
ATOM   3479  N   ILE A 335      31.120  51.180 105.410  1.00  0.00
ATOM   3480  H   ILE A 335      31.870  51.480 104.820  1.00  0.00
ATOM   3481  CA  ILE A 335      31.560  50.680 106.720  1.00  0.00
ATOM   3482  CB  ILE A 335      33.080  50.560 106.740  1.00  0.00
ATOM   3483  CG1 ILE A 335      33.570  49.640 105.620  1.00  0.00
ATOM   3484  CG2 ILE A 335      33.610  50.060 108.090  1.00  0.00
ATOM   3485  CD  ILE A 335      35.070  49.820 105.350  1.00  0.00
ATOM   3486  C   ILE A 335      31.030  51.530 107.880  1.00  0.00
ATOM   3487  O   ILE A 335      31.510  52.640 108.080  1.00  0.00
ATOM   3488  N   LYS A 336      30.030  50.980 108.560  1.00  0.00
ATOM   3489  H   LYS A 336      29.630  50.110 108.280  1.00  0.00
ATOM   3490  CA  LYS A 336      29.470  51.500 109.820  1.00  0.00
ATOM   3491  CB  LYS A 336      28.100  50.880 110.130  1.00  0.00
ATOM   3492  CG  LYS A 336      26.990  51.130 109.120  1.00  0.00
ATOM   3493  CD  LYS A 336      25.700  50.610 109.750  1.00  0.00
ATOM   3494  CE  LYS A 336      24.470  50.850 108.870  1.00  0.00
ATOM   3495  NZ  LYS A 336      24.400  49.880 107.780  1.00  0.00
ATOM   3496  HZ1 LYS A 336      23.620  50.090 107.180  1.00  0.00
ATOM   3497  HZ2 LYS A 336      25.250  49.910 107.250  1.00  0.00
ATOM   3498  HZ3 LYS A 336      24.290  48.960 108.160  1.00  0.00
ATOM   3499  C   LYS A 336      30.360  51.160 111.010  1.00  0.00
ATOM   3500  O   LYS A 336      30.720  52.050 111.790  1.00  0.00
ATOM   3501  N   GLN A 337      30.690  49.880 111.110  1.00  0.00
ATOM   3502  H   GLN A 337      30.470  49.250 110.370  1.00  0.00
ATOM   3503  CA  GLN A 337      31.420  49.240 112.220  1.00  0.00
ATOM   3504  CB  GLN A 337      30.690  47.930 112.540  1.00  0.00
ATOM   3505  CG  GLN A 337      31.380  47.070 113.610  1.00  0.00
ATOM   3506  CD  GLN A 337      30.990  45.590 113.560  1.00  0.00
ATOM   3507  OE1 GLN A 337      31.030  44.900 114.580  1.00  0.00
ATOM   3508  NE2 GLN A 337      30.730  45.050 112.380  1.00  0.00
ATOM   3509 1HE2 GLN A 337      30.800  45.610 111.550  1.00  0.00
ATOM   3510 2HE2 GLN A 337      30.460  44.090 112.310  1.00  0.00
ATOM   3511  C   GLN A 337      32.840  48.950 111.720  1.00  0.00
ATOM   3512  O   GLN A 337      33.030  48.190 110.780  1.00  0.00
ATOM   3513  N   GLY A 338      33.790  49.660 112.340  1.00  0.00
ATOM   3514  H   GLY A 338      33.570  50.370 113.000  1.00  0.00
ATOM   3515  CA  GLY A 338      35.220  49.510 112.040  1.00  0.00
ATOM   3516  C   GLY A 338      35.810  48.240 112.670  1.00  0.00
ATOM   3517  O   GLY A 338      36.680  48.300 113.540  1.00  0.00
ATOM   3518  N   ARG A 339      35.390  47.090 112.160  1.00  0.00
ATOM   3519  H   ARG A 339      34.680  47.040 111.450  1.00  0.00
ATOM   3520  CA  ARG A 339      35.880  45.790 112.650  1.00  0.00
ATOM   3521  CB  ARG A 339      34.690  45.010 113.230  1.00  0.00
ATOM   3522  CG  ARG A 339      35.150  43.730 113.930  1.00  0.00
ATOM   3523  CD  ARG A 339      33.970  43.110 114.680  1.00  0.00
ATOM   3524  NE  ARG A 339      34.360  41.750 115.100  1.00  0.00
ATOM   3525  HE  ARG A 339      34.620  41.150 114.350  1.00  0.00
ATOM   3526  CZ  ARG A 339      34.430  41.290 116.350  1.00  0.00
ATOM   3527  NH1 ARG A 339      34.150  42.050 117.410  1.00  0.00
ATOM   3528 1HH1 ARG A 339      33.860  43.000 117.280  1.00  0.00
ATOM   3529 2HH1 ARG A 339      34.200  41.670 118.330  1.00  0.00
ATOM   3530  NH2 ARG A 339      34.800  40.010 116.530  1.00  0.00
ATOM   3531 1HH2 ARG A 339      35.020  39.440 115.740  1.00  0.00
ATOM   3532 2HH2 ARG A 339      34.870  39.640 117.460  1.00  0.00
ATOM   3533  C   ARG A 339      36.570  45.050 111.500  1.00  0.00
ATOM   3534  O   ARG A 339      36.030  44.940 110.400  1.00  0.00
ATOM   3535  N   ILE A 340      37.800  44.640 111.800  1.00  0.00
ATOM   3536  H   ILE A 340      38.220  44.820 112.680  1.00  0.00
ATOM   3537  CA  ILE A 340      38.670  43.920 110.850  1.00  0.00
ATOM   3538  CB  ILE A 340      39.980  44.670 110.650  1.00  0.00
ATOM   3539  CG1 ILE A 340      39.760  46.120 110.210  1.00  0.00
ATOM   3540  CG2 ILE A 340      40.830  43.940 109.590  1.00  0.00
ATOM   3541  CD  ILE A 340      41.040  46.960 110.340  1.00  0.00
ATOM   3542  C   ILE A 340      38.900  42.510 111.420  1.00  0.00
ATOM   3543  O   ILE A 340      39.540  42.350 112.460  1.00  0.00
ATOM   3544  N   ASP A 341      38.370  41.520 110.700  1.00  0.00
ATOM   3545  H   ASP A 341      37.840  41.690 109.870  1.00  0.00
ATOM   3546  CA  ASP A 341      38.440  40.110 111.110  1.00  0.00
ATOM   3547  CB  ASP A 341      37.040  39.530 111.330  1.00  0.00
ATOM   3548  CG  ASP A 341      36.300  40.190 112.490  1.00  0.00
ATOM   3549  OD1 ASP A 341      36.960  40.590 113.470  1.00  0.00
ATOM   3550  OD2 ASP A 341      35.060  40.270 112.360  1.00  0.00
ATOM   3551  C   ASP A 341      39.220  39.270 110.090  1.00  0.00
ATOM   3552  O   ASP A 341      38.680  38.750 109.110  1.00  0.00
ATOM   3553  N   ILE A 342      40.500  39.140 110.410  1.00  0.00
ATOM   3554  H   ILE A 342      40.860  39.500 111.270  1.00  0.00
ATOM   3555  CA  ILE A 342      41.520  38.430 109.620  1.00  0.00
ATOM   3556  CB  ILE A 342      42.890  39.020 109.920  1.00  0.00
ATOM   3557  CG1 ILE A 342      42.930  40.530 109.670  1.00  0.00
ATOM   3558  CG2 ILE A 342      43.980  38.330 109.080  1.00  0.00
ATOM   3559  CD  ILE A 342      44.150  41.200 110.310  1.00  0.00
ATOM   3560  C   ILE A 342      41.440  36.940 109.950  1.00  0.00
ATOM   3561  O   ILE A 342      41.660  36.520 111.090  1.00  0.00
ATOM   3562  N   ASP A 343      41.140  36.160 108.910  1.00  0.00
ATOM   3563  H   ASP A 343      41.000  36.540 107.990  1.00  0.00
ATOM   3564  CA  ASP A 343      40.940  34.710 109.000  1.00  0.00
ATOM   3565  CB  ASP A 343      39.480  34.430 108.660  1.00  0.00
ATOM   3566  CG  ASP A 343      39.040  33.010 109.030  1.00  0.00
ATOM   3567  OD1 ASP A 343      39.460  32.520 110.100  1.00  0.00
ATOM   3568  OD2 ASP A 343      38.250  32.470 108.240  1.00  0.00
ATOM   3569  C   ASP A 343      41.910  33.970 108.070  1.00  0.00
ATOM   3570  O   ASP A 343      41.670  33.820 106.870  1.00  0.00
ATOM   3571  N   HIS A 344      43.030  33.600 108.680  1.00  0.00
ATOM   3572  H   HIS A 344      43.180  33.850 109.640  1.00  0.00
ATOM   3573  CA  HIS A 344      44.130  32.790 108.130  1.00  0.00
ATOM   3574  CB  HIS A 344      43.710  31.340 107.910  1.00  0.00
ATOM   3575  CG  HIS A 344      43.230  30.630 109.180  1.00  0.00
ATOM   3576  ND1 HIS A 344      43.990  29.990 110.060  1.00  0.00
ATOM   3577  CD2 HIS A 344      41.960  30.490 109.560  1.00  0.00
ATOM   3578  HD2 HIS A 344      41.470  31.310 110.080  1.00  0.00
ATOM   3579  CE1 HIS A 344      43.110  29.610 110.970  1.00  0.00
ATOM   3580  HE1 HIS A 344      43.210  29.750 112.050  1.00  0.00
ATOM   3581  NE2 HIS A 344      41.970  29.400 110.320  1.00  0.00
ATOM   3582  HE2 HIS A 344      41.400  28.570 110.270  1.00  0.00
ATOM   3583  C   HIS A 344      44.720  33.400 106.860  1.00  0.00
ATOM   3584  O   HIS A 344      44.600  32.830 105.770  1.00  0.00
ATOM   3585  N   VAL A 345      45.400  34.540 107.010  1.00  0.00
ATOM   3586  H   VAL A 345      45.520  34.980 107.890  1.00  0.00
ATOM   3587  CA  VAL A 345      45.990  35.260 105.870  1.00  0.00
ATOM   3588  CB  VAL A 345      45.710  36.770 105.950  1.00  0.00
ATOM   3589  CG1 VAL A 345      46.500  37.610 104.940  1.00  0.00
ATOM   3590  CG2 VAL A 345      44.220  36.990 105.680  1.00  0.00
ATOM   3591  C   VAL A 345      47.460  34.900 105.670  1.00  0.00
ATOM   3592  O   VAL A 345      48.320  35.100 106.530  1.00  0.00
ATOM   3593  N   SER A 346      47.660  34.310 104.500  1.00  0.00
ATOM   3594  H   SER A 346      46.900  34.110 103.880  1.00  0.00
ATOM   3595  CA  SER A 346      48.980  33.920 103.970  1.00  0.00
ATOM   3596  CB  SER A 346      48.880  32.530 103.330  1.00  0.00
ATOM   3597  OG  SER A 346      48.500  31.580 104.320  1.00  0.00
ATOM   3598  HG  SER A 346      49.310  31.080 104.630  1.00  0.00
ATOM   3599  C   SER A 346      49.300  34.930 102.860  1.00  0.00
ATOM   3600  O   SER A 346      48.460  35.240 102.020  1.00  0.00
ATOM   3601  N   PHE A 347      50.510  35.470 102.960  1.00  0.00
ATOM   3602  H   PHE A 347      51.160  35.240 103.690  1.00  0.00
ATOM   3603  CA  PHE A 347      51.000  36.470 102.010  1.00  0.00
ATOM   3604  CB  PHE A 347      50.610  37.870 102.500  1.00  0.00
ATOM   3605  CG  PHE A 347      51.040  38.980 101.540  1.00  0.00
ATOM   3606  CD1 PHE A 347      50.380  39.160 100.330  1.00  0.00
ATOM   3607  HD1 PHE A 347      49.430  38.650 100.160  1.00  0.00
ATOM   3608  CD2 PHE A 347      52.210  39.670 101.790  1.00  0.00
ATOM   3609  HD2 PHE A 347      52.760  39.480 102.710  1.00  0.00
ATOM   3610  CE1 PHE A 347      50.910  40.000  99.360  1.00  0.00
ATOM   3611  HE1 PHE A 347      50.420  40.110  98.390  1.00  0.00
ATOM   3612  CE2 PHE A 347      52.740  40.530 100.840  1.00  0.00
ATOM   3613  HE2 PHE A 347      53.600  41.150 101.070  1.00  0.00
ATOM   3614  CZ  PHE A 347      52.090  40.680  99.610  1.00  0.00
ATOM   3615  HZ  PHE A 347      52.540  41.300  98.840  1.00  0.00
ATOM   3616  C   PHE A 347      52.510  36.330 101.770  1.00  0.00
ATOM   3617  O   PHE A 347      53.300  36.090 102.690  1.00  0.00
ATOM   3618  N   GLN A 348      52.860  36.570 100.510  1.00  0.00
ATOM   3619  H   GLN A 348      52.180  36.860  99.830  1.00  0.00
ATOM   3620  CA  GLN A 348      54.220  36.460  99.960  1.00  0.00
ATOM   3621  CB  GLN A 348      54.330  35.050  99.380  1.00  0.00
ATOM   3622  CG  GLN A 348      55.700  34.660  98.830  1.00  0.00
ATOM   3623  CD  GLN A 348      55.720  33.180  98.440  1.00  0.00
ATOM   3624  OE1 GLN A 348      55.340  32.310  99.220  1.00  0.00
ATOM   3625  NE2 GLN A 348      56.230  32.920  97.240  1.00  0.00
ATOM   3626 1HE2 GLN A 348      56.570  33.670  96.680  1.00  0.00
ATOM   3627 2HE2 GLN A 348      56.300  31.970  96.940  1.00  0.00
ATOM   3628  C   GLN A 348      54.390  37.530  98.880  1.00  0.00
ATOM   3629  O   GLN A 348      53.470  37.780  98.100  1.00  0.00
ATOM   3630  N   TYR A 349      55.580  38.130  98.850  1.00  0.00
ATOM   3631  H   TYR A 349      56.330  37.860  99.460  1.00  0.00
ATOM   3632  CA  TYR A 349      55.920  39.210  97.910  1.00  0.00
ATOM   3633  CB  TYR A 349      57.040  40.110  98.450  1.00  0.00
ATOM   3634  CG  TYR A 349      56.500  41.140  99.440  1.00  0.00
ATOM   3635  CD1 TYR A 349      56.490  40.860 100.800  1.00  0.00
ATOM   3636  HD1 TYR A 349      56.720  39.860 101.160  1.00  0.00
ATOM   3637  CD2 TYR A 349      56.110  42.390  98.970  1.00  0.00
ATOM   3638  HD2 TYR A 349      56.110  42.600  97.900  1.00  0.00
ATOM   3639  CE1 TYR A 349      56.130  41.850 101.700  1.00  0.00
ATOM   3640  HE1 TYR A 349      56.120  41.640 102.770  1.00  0.00
ATOM   3641  CE2 TYR A 349      55.740  43.380  99.870  1.00  0.00
ATOM   3642  HE2 TYR A 349      55.420  44.360  99.510  1.00  0.00
ATOM   3643  CZ  TYR A 349      55.770  43.110 101.230  1.00  0.00
ATOM   3644  OH  TYR A 349      55.560  44.110 102.120  1.00  0.00
ATOM   3645  HH  TYR A 349      55.640  43.750 103.050  1.00  0.00
ATOM   3646  C   TYR A 349      56.260  38.760  96.490  1.00  0.00
ATOM   3647  O   TYR A 349      55.610  39.200  95.550  1.00  0.00
ATOM   3648  N   ASN A 350      57.310  37.950  96.350  1.00  0.00
ATOM   3649  H   ASN A 350      57.870  37.660  97.130  1.00  0.00
ATOM   3650  CA  ASN A 350      57.770  37.470  95.040  1.00  0.00
ATOM   3651  CB  ASN A 350      59.240  37.860  94.800  1.00  0.00
ATOM   3652  CG  ASN A 350      59.360  39.360  94.550  1.00  0.00
ATOM   3653  OD1 ASN A 350      58.890  39.860  93.530  1.00  0.00
ATOM   3654  ND2 ASN A 350      59.930  40.070  95.510  1.00  0.00
ATOM   3655 1HD2 ASN A 350      60.240  39.610  96.350  1.00  0.00
ATOM   3656 2HD2 ASN A 350      60.070  41.060  95.410  1.00  0.00
ATOM   3657  C   ASN A 350      57.570  35.960  94.860  1.00  0.00
ATOM   3658  O   ASN A 350      57.330  35.240  95.830  1.00  0.00
ATOM   3659  N   ASP A 351      57.740  35.540  93.610  1.00  0.00
ATOM   3660  H   ASP A 351      58.100  36.160  92.910  1.00  0.00
ATOM   3661  CA  ASP A 351      57.430  34.200  93.100  1.00  0.00
ATOM   3662  CB  ASP A 351      57.820  34.120  91.620  1.00  0.00
ATOM   3663  CG  ASP A 351      57.040  35.110  90.770  1.00  0.00
ATOM   3664  OD1 ASP A 351      55.960  34.710  90.290  1.00  0.00
ATOM   3665  OD2 ASP A 351      57.520  36.250  90.630  1.00  0.00
ATOM   3666  C   ASP A 351      58.110  33.040  93.840  1.00  0.00
ATOM   3667  O   ASP A 351      57.440  32.100  94.250  1.00  0.00
ATOM   3668  N   ASN A 352      59.430  33.120  93.940  1.00  0.00
ATOM   3669  H   ASN A 352      59.950  33.920  93.630  1.00  0.00
ATOM   3670  CA  ASN A 352      60.250  32.060  94.550  1.00  0.00
ATOM   3671  CB  ASN A 352      61.080  31.370  93.460  1.00  0.00
ATOM   3672  CG  ASN A 352      60.170  30.660  92.450  1.00  0.00
ATOM   3673  OD1 ASN A 352      59.630  29.590  92.720  1.00  0.00
ATOM   3674  ND2 ASN A 352      59.950  31.300  91.310  1.00  0.00
ATOM   3675 1HD2 ASN A 352      60.390  32.190  91.150  1.00  0.00
ATOM   3676 2HD2 ASN A 352      59.330  30.920  90.630  1.00  0.00
ATOM   3677  C   ASN A 352      61.080  32.650  95.690  1.00  0.00
ATOM   3678  O   ASN A 352      62.310  32.650  95.690  1.00  0.00
ATOM   3679  N   GLU A 353      60.300  33.090  96.680  1.00  0.00
ATOM   3680  H   GLU A 353      59.310  32.920  96.680  1.00  0.00
ATOM   3681  CA  GLU A 353      60.780  33.830  97.850  1.00  0.00
ATOM   3682  CB  GLU A 353      60.460  35.300  97.570  1.00  0.00
ATOM   3683  CG  GLU A 353      61.460  36.260  98.210  1.00  0.00
ATOM   3684  CD  GLU A 353      61.100  37.710  97.890  1.00  0.00
ATOM   3685  OE1 GLU A 353      62.010  38.430  97.430  1.00  0.00
ATOM   3686  OE2 GLU A 353      59.920  38.070  98.060  1.00  0.00
ATOM   3687  C   GLU A 353      59.950  33.330  99.040  1.00  0.00
ATOM   3688  O   GLU A 353      58.740  33.140  98.920  1.00  0.00
ATOM   3689  N   ALA A 354      60.600  33.160 100.180  1.00  0.00
ATOM   3690  H   ALA A 354      61.560  33.410 100.290  1.00  0.00
ATOM   3691  CA  ALA A 354      59.970  32.600 101.390  1.00  0.00
ATOM   3692  CB  ALA A 354      61.080  32.360 102.420  1.00  0.00
ATOM   3693  C   ALA A 354      58.870  33.480 101.970  1.00  0.00
ATOM   3694  O   ALA A 354      59.130  34.660 102.220  1.00  0.00
ATOM   3695  N   PRO A 355      57.670  32.940 102.200  1.00  0.00
ATOM   3696  CA  PRO A 355      56.500  33.680 102.680  1.00  0.00
ATOM   3697  CB  PRO A 355      55.320  32.710 102.550  1.00  0.00
ATOM   3698  CG  PRO A 355      55.970  31.330 102.700  1.00  0.00
ATOM   3699  CD  PRO A 355      57.330  31.520 102.010  1.00  0.00
ATOM   3700  C   PRO A 355      56.620  34.260 104.090  1.00  0.00
ATOM   3701  O   PRO A 355      56.550  33.520 105.080  1.00  0.00
ATOM   3702  N   ILE A 356      56.760  35.580 104.160  1.00  0.00
ATOM   3703  H   ILE A 356      56.900  36.120 103.330  1.00  0.00
ATOM   3704  CA  ILE A 356      56.840  36.380 105.390  1.00  0.00
ATOM   3705  CB  ILE A 356      57.020  37.860 105.080  1.00  0.00
ATOM   3706  CG1 ILE A 356      58.250  38.140 104.200  1.00  0.00
ATOM   3707  CG2 ILE A 356      57.060  38.740 106.330  1.00  0.00
ATOM   3708  CD  ILE A 356      59.580  37.750 104.850  1.00  0.00
ATOM   3709  C   ILE A 356      55.640  36.120 106.310  1.00  0.00
ATOM   3710  O   ILE A 356      55.820  35.780 107.470  1.00  0.00
ATOM   3711  N   LEU A 357      54.440  36.160 105.730  1.00  0.00
ATOM   3712  H   LEU A 357      54.330  36.350 104.750  1.00  0.00
ATOM   3713  CA  LEU A 357      53.190  35.900 106.450  1.00  0.00
ATOM   3714  CB  LEU A 357      52.080  36.890 106.090  1.00  0.00
ATOM   3715  CG  LEU A 357      52.410  38.370 106.340  1.00  0.00
ATOM   3716  CD1 LEU A 357      51.180  39.220 106.020  1.00  0.00
ATOM   3717  CD2 LEU A 357      52.880  38.650 107.770  1.00  0.00
ATOM   3718  C   LEU A 357      52.730  34.470 106.140  1.00  0.00
ATOM   3719  O   LEU A 357      52.540  34.090 104.990  1.00  0.00
ATOM   3720  N   LYS A 358      52.660  33.700 107.220  1.00  0.00
ATOM   3721  H   LYS A 358      52.870  34.060 108.130  1.00  0.00
ATOM   3722  CA  LYS A 358      52.280  32.280 107.210  1.00  0.00
ATOM   3723  CB  LYS A 358      53.340  31.430 107.920  1.00  0.00
ATOM   3724  CG  LYS A 358      54.730  31.540 107.300  1.00  0.00
ATOM   3725  CD  LYS A 358      55.750  30.810 108.170  1.00  0.00
ATOM   3726  CE  LYS A 358      57.170  30.980 107.640  1.00  0.00
ATOM   3727  NZ  LYS A 358      57.610  32.390 107.680  1.00  0.00
ATOM   3728  HZ1 LYS A 358      58.560  32.450 107.380  1.00  0.00
ATOM   3729  HZ2 LYS A 358      57.030  32.940 107.070  1.00  0.00
ATOM   3730  HZ3 LYS A 358      57.530  32.740 108.610  1.00  0.00
ATOM   3731  C   LYS A 358      50.930  32.120 107.920  1.00  0.00
ATOM   3732  O   LYS A 358      49.960  31.680 107.310  1.00  0.00
ATOM   3733  N   ASP A 359      50.900  32.520 109.190  1.00  0.00
ATOM   3734  H   ASP A 359      51.700  32.920 109.640  1.00  0.00
ATOM   3735  CA  ASP A 359      49.710  32.400 110.050  1.00  0.00
ATOM   3736  CB  ASP A 359      49.990  31.440 111.220  1.00  0.00
ATOM   3737  CG  ASP A 359      50.160  29.970 110.850  1.00  0.00
ATOM   3738  OD1 ASP A 359      50.940  29.650 109.930  1.00  0.00
ATOM   3739  OD2 ASP A 359      49.550  29.140 111.560  1.00  0.00
ATOM   3740  C   ASP A 359      49.380  33.780 110.610  1.00  0.00
ATOM   3741  O   ASP A 359      50.100  34.280 111.470  1.00  0.00
ATOM   3742  N   ILE A 360      48.430  34.460 109.970  1.00  0.00
ATOM   3743  H   ILE A 360      48.050  34.160 109.100  1.00  0.00
ATOM   3744  CA  ILE A 360      47.920  35.750 110.460  1.00  0.00
ATOM   3745  CB  ILE A 360      48.240  36.920 109.530  1.00  0.00
ATOM   3746  CG1 ILE A 360      49.750  37.120 109.350  1.00  0.00
ATOM   3747  CG2 ILE A 360      47.580  38.230 109.960  1.00  0.00
ATOM   3748  CD  ILE A 360      50.470  37.520 110.640  1.00  0.00
ATOM   3749  C   ILE A 360      46.430  35.640 110.780  1.00  0.00
ATOM   3750  O   ILE A 360      45.590  35.520 109.890  1.00  0.00
ATOM   3751  N   ASN A 361      46.170  35.570 112.090  1.00  0.00
ATOM   3752  H   ASN A 361      46.890  35.440 112.760  1.00  0.00
ATOM   3753  CA  ASN A 361      44.820  35.670 112.650  1.00  0.00
ATOM   3754  CB  ASN A 361      44.390  34.350 113.300  1.00  0.00
ATOM   3755  CG  ASN A 361      43.970  33.320 112.260  1.00  0.00
ATOM   3756  OD1 ASN A 361      42.960  33.480 111.580  1.00  0.00
ATOM   3757  ND2 ASN A 361      44.760  32.260 112.170  1.00  0.00
ATOM   3758 1HD2 ASN A 361      45.550  32.160 112.770  1.00  0.00
ATOM   3759 2HD2 ASN A 361      44.540  31.540 111.510  1.00  0.00
ATOM   3760  C   ASN A 361      44.780  36.780 113.700  1.00  0.00
ATOM   3761  O   ASN A 361      45.590  36.780 114.620  1.00  0.00
ATOM   3762  N   LEU A 362      43.990  37.810 113.390  1.00  0.00
ATOM   3763  H   LEU A 362      43.580  37.900 112.480  1.00  0.00
ATOM   3764  CA  LEU A 362      43.680  38.900 114.320  1.00  0.00
ATOM   3765  CB  LEU A 362      44.580  40.120 114.080  1.00  0.00
ATOM   3766  CG  LEU A 362      45.790  40.210 115.020  1.00  0.00
ATOM   3767  CD1 LEU A 362      46.700  41.360 114.580  1.00  0.00
ATOM   3768  CD2 LEU A 362      45.350  40.430 116.470  1.00  0.00
ATOM   3769  C   LEU A 362      42.230  39.370 114.140  1.00  0.00
ATOM   3770  O   LEU A 362      41.720  39.480 113.030  1.00  0.00
ATOM   3771  N   SER A 363      41.600  39.660 115.270  1.00  0.00
ATOM   3772  H   SER A 363      41.900  39.330 116.170  1.00  0.00
ATOM   3773  CA  SER A 363      40.410  40.530 115.300  1.00  0.00
ATOM   3774  CB  SER A 363      39.270  39.950 116.140  1.00  0.00
ATOM   3775  OG  SER A 363      38.620  38.920 115.400  1.00  0.00
ATOM   3776  HG  SER A 363      38.160  39.320 114.600  1.00  0.00
ATOM   3777  C   SER A 363      40.850  41.860 115.910  1.00  0.00
ATOM   3778  O   SER A 363      41.790  41.910 116.700  1.00  0.00
ATOM   3779  N   ILE A 364      40.320  42.920 115.290  1.00  0.00
ATOM   3780  H   ILE A 364      39.720  42.810 114.500  1.00  0.00
ATOM   3781  CA  ILE A 364      40.590  44.320 115.650  1.00  0.00
ATOM   3782  CB  ILE A 364      41.510  44.970 114.620  1.00  0.00
ATOM   3783  CG1 ILE A 364      42.830  44.210 114.480  1.00  0.00
ATOM   3784  CG2 ILE A 364      41.810  46.420 115.010  1.00  0.00
ATOM   3785  CD  ILE A 364      43.440  44.360 113.080  1.00  0.00
ATOM   3786  C   ILE A 364      39.220  45.000 115.770  1.00  0.00
ATOM   3787  O   ILE A 364      38.590  45.310 114.760  1.00  0.00
ATOM   3788  N   GLU A 365      38.770  45.100 117.010  1.00  0.00
ATOM   3789  H   GLU A 365      39.330  44.850 117.800  1.00  0.00
ATOM   3790  CA  GLU A 365      37.430  45.610 117.370  1.00  0.00
ATOM   3791  CB  GLU A 365      37.120  45.280 118.830  1.00  0.00
ATOM   3792  CG  GLU A 365      37.010  43.770 119.060  1.00  0.00
ATOM   3793  CD  GLU A 365      36.490  43.520 120.480  1.00  0.00
ATOM   3794  OE1 GLU A 365      37.330  43.520 121.410  1.00  0.00
ATOM   3795  OE2 GLU A 365      35.260  43.380 120.610  1.00  0.00
ATOM   3796  C   GLU A 365      37.250  47.110 117.130  1.00  0.00
ATOM   3797  O   GLU A 365      38.210  47.870 117.030  1.00  0.00
ATOM   3798  N   LYS A 366      35.970  47.480 117.060  1.00  0.00
ATOM   3799  H   LYS A 366      35.240  46.810 117.140  1.00  0.00
ATOM   3800  CA  LYS A 366      35.470  48.850 116.810  1.00  0.00
ATOM   3801  CB  LYS A 366      33.950  48.770 116.730  1.00  0.00
ATOM   3802  CG  LYS A 366      33.330  50.080 116.240  1.00  0.00
ATOM   3803  CD  LYS A 366      31.970  50.290 116.900  1.00  0.00
ATOM   3804  CE  LYS A 366      31.320  51.610 116.470  1.00  0.00
ATOM   3805  NZ  LYS A 366      32.230  52.760 116.660  1.00  0.00
ATOM   3806  HZ1 LYS A 366      31.740  53.600 116.440  1.00  0.00
ATOM   3807  HZ2 LYS A 366      32.550  52.790 117.610  1.00  0.00
ATOM   3808  HZ3 LYS A 366      33.010  52.670 116.040  1.00  0.00
ATOM   3809  C   LYS A 366      35.910  49.840 117.900  1.00  0.00
ATOM   3810  O   LYS A 366      35.430  49.790 119.030  1.00  0.00
ATOM   3811  N   GLY A 367      36.740  50.790 117.490  1.00  0.00
ATOM   3812  H   GLY A 367      37.070  50.820 116.550  1.00  0.00
ATOM   3813  CA  GLY A 367      37.260  51.880 118.340  1.00  0.00
ATOM   3814  C   GLY A 367      38.400  51.450 119.270  1.00  0.00
ATOM   3815  O   GLY A 367      38.460  51.910 120.410  1.00  0.00
ATOM   3816  N   GLU A 368      39.290  50.600 118.780  1.00  0.00
ATOM   3817  H   GLU A 368      39.200  50.190 117.870  1.00  0.00
ATOM   3818  CA  GLU A 368      40.440  50.100 119.560  1.00  0.00
ATOM   3819  CB  GLU A 368      40.300  48.580 119.630  1.00  0.00
ATOM   3820  CG  GLU A 368      41.370  47.900 120.490  1.00  0.00
ATOM   3821  CD  GLU A 368      41.300  46.380 120.340  1.00  0.00
ATOM   3822  OE1 GLU A 368      40.890  45.930 119.250  1.00  0.00
ATOM   3823  OE2 GLU A 368      41.680  45.700 121.320  1.00  0.00
ATOM   3824  C   GLU A 368      41.760  50.510 118.910  1.00  0.00
ATOM   3825  O   GLU A 368      41.910  50.450 117.690  1.00  0.00
ATOM   3826  N   THR A 369      42.730  50.810 119.770  1.00  0.00
ATOM   3827  H   THR A 369      42.590  50.780 120.760  1.00  0.00
ATOM   3828  CA  THR A 369      44.090  51.190 119.370  1.00  0.00
ATOM   3829  CB  THR A 369      44.680  52.300 120.240  1.00  0.00
ATOM   3830  OG1 THR A 369      43.720  53.320 120.530  1.00  0.00
ATOM   3831  HG1 THR A 369      43.180  53.040 121.320  1.00  0.00
ATOM   3832  CG2 THR A 369      45.900  52.930 119.560  1.00  0.00
ATOM   3833  C   THR A 369      44.980  49.940 119.450  1.00  0.00
ATOM   3834  O   THR A 369      45.290  49.470 120.540  1.00  0.00
ATOM   3835  N   VAL A 370      45.290  49.390 118.280  1.00  0.00
ATOM   3836  H   VAL A 370      44.910  49.730 117.420  1.00  0.00
ATOM   3837  CA  VAL A 370      46.170  48.220 118.130  1.00  0.00
ATOM   3838  CB  VAL A 370      45.550  47.160 117.220  1.00  0.00
ATOM   3839  CG1 VAL A 370      46.490  45.980 116.970  1.00  0.00
ATOM   3840  CG2 VAL A 370      44.260  46.610 117.850  1.00  0.00
ATOM   3841  C   VAL A 370      47.550  48.690 117.660  1.00  0.00
ATOM   3842  O   VAL A 370      47.760  48.980 116.480  1.00  0.00
ATOM   3843  N   ALA A 371      48.430  48.880 118.640  1.00  0.00
ATOM   3844  H   ALA A 371      48.180  48.750 119.600  1.00  0.00
ATOM   3845  CA  ALA A 371      49.830  49.270 118.430  1.00  0.00
ATOM   3846  CB  ALA A 371      50.450  49.760 119.740  1.00  0.00
ATOM   3847  C   ALA A 371      50.640  48.080 117.910  1.00  0.00
ATOM   3848  O   ALA A 371      50.680  47.020 118.520  1.00  0.00
ATOM   3849  N   PHE A 372      51.350  48.320 116.810  1.00  0.00
ATOM   3850  H   PHE A 372      51.310  49.190 116.320  1.00  0.00
ATOM   3851  CA  PHE A 372      52.210  47.310 116.170  1.00  0.00
ATOM   3852  CB  PHE A 372      51.980  47.260 114.660  1.00  0.00
ATOM   3853  CG  PHE A 372      50.670  46.570 114.290  1.00  0.00
ATOM   3854  CD1 PHE A 372      49.510  47.300 114.090  1.00  0.00
ATOM   3855  HD1 PHE A 372      49.530  48.390 114.190  1.00  0.00
ATOM   3856  CD2 PHE A 372      50.650  45.180 114.160  1.00  0.00
ATOM   3857  HD2 PHE A 372      51.550  44.610 114.380  1.00  0.00
ATOM   3858  CE1 PHE A 372      48.330  46.650 113.770  1.00  0.00
ATOM   3859  HE1 PHE A 372      47.420  47.230 113.620  1.00  0.00
ATOM   3860  CE2 PHE A 372      49.470  44.530 113.810  1.00  0.00
ATOM   3861  HE2 PHE A 372      49.470  43.450 113.660  1.00  0.00
ATOM   3862  CZ  PHE A 372      48.310  45.270 113.620  1.00  0.00
ATOM   3863  HZ  PHE A 372      47.380  44.760 113.340  1.00  0.00
ATOM   3864  C   PHE A 372      53.680  47.580 116.510  1.00  0.00
ATOM   3865  O   PHE A 372      54.290  48.510 115.990  1.00  0.00
ATOM   3866  N   VAL A 373      54.180  46.780 117.440  1.00  0.00
ATOM   3867  H   VAL A 373      53.630  46.040 117.830  1.00  0.00
ATOM   3868  CA  VAL A 373      55.560  46.820 117.940  1.00  0.00
ATOM   3869  CB  VAL A 373      55.500  46.830 119.470  1.00  0.00
ATOM   3870  CG1 VAL A 373      56.860  46.620 120.160  1.00  0.00
ATOM   3871  CG2 VAL A 373      54.920  48.150 119.980  1.00  0.00
ATOM   3872  C   VAL A 373      56.340  45.660 117.320  1.00  0.00
ATOM   3873  O   VAL A 373      55.760  44.770 116.700  1.00  0.00
ATOM   3874  N   GLY A 374      57.660  45.830 117.250  1.00  0.00
ATOM   3875  H   GLY A 374      58.100  46.680 117.520  1.00  0.00
ATOM   3876  CA  GLY A 374      58.580  44.810 116.710  1.00  0.00
ATOM   3877  C   GLY A 374      59.780  45.470 116.030  1.00  0.00
ATOM   3878  O   GLY A 374      59.830  46.690 115.830  1.00  0.00
ATOM   3879  N   MET A 375      60.780  44.630 115.780  1.00  0.00
ATOM   3880  H   MET A 375      60.770  43.680 116.090  1.00  0.00
ATOM   3881  CA  MET A 375      62.000  45.040 115.080  1.00  0.00
ATOM   3882  CB  MET A 375      63.160  44.090 115.380  1.00  0.00
ATOM   3883  CG  MET A 375      63.660  44.330 116.810  1.00  0.00
ATOM   3884  SD  MET A 375      65.290  43.570 117.150  1.00  0.00
ATOM   3885  CE  MET A 375      66.280  44.340 115.890  1.00  0.00
ATOM   3886  C   MET A 375      61.800  45.190 113.570  1.00  0.00
ATOM   3887  O   MET A 375      60.940  44.570 112.960  1.00  0.00
ATOM   3888  N   SER A 376      62.620  46.090 113.030  1.00  0.00
ATOM   3889  H   SER A 376      63.260  46.610 113.590  1.00  0.00
ATOM   3890  CA  SER A 376      62.660  46.450 111.600  1.00  0.00
ATOM   3891  CB  SER A 376      63.700  47.560 111.420  1.00  0.00
ATOM   3892  OG  SER A 376      63.670  48.010 110.070  1.00  0.00
ATOM   3893  HG  SER A 376      62.770  48.400 109.880  1.00  0.00
ATOM   3894  C   SER A 376      63.010  45.240 110.740  1.00  0.00
ATOM   3895  O   SER A 376      64.040  44.600 110.950  1.00  0.00
ATOM   3896  N   GLY A 377      62.060  44.910 109.860  1.00  0.00
ATOM   3897  H   GLY A 377      61.200  45.420 109.800  1.00  0.00
ATOM   3898  CA  GLY A 377      62.170  43.800 108.900  1.00  0.00
ATOM   3899  C   GLY A 377      61.220  42.650 109.250  1.00  0.00
ATOM   3900  O   GLY A 377      61.570  41.790 110.060  1.00  0.00
ATOM   3901  N   GLY A 378      59.990  42.740 108.750  1.00  0.00
ATOM   3902  H   GLY A 378      59.610  43.610 108.450  1.00  0.00
ATOM   3903  CA  GLY A 378      59.060  41.600 108.670  1.00  0.00
ATOM   3904  C   GLY A 378      57.800  41.730 109.520  1.00  0.00
ATOM   3905  O   GLY A 378      57.850  41.410 110.710  1.00  0.00
ATOM   3906  N   GLY A 379      56.680  42.120 108.910  1.00  0.00
ATOM   3907  H   GLY A 379      56.680  42.550 108.010  1.00  0.00
ATOM   3908  CA  GLY A 379      55.370  42.020 109.580  1.00  0.00
ATOM   3909  C   GLY A 379      54.390  43.170 109.330  1.00  0.00
ATOM   3910  O   GLY A 379      53.450  43.020 108.550  1.00  0.00
ATOM   3911  N   LYS A 380      54.560  44.240 110.110  1.00  0.00
ATOM   3912  H   LYS A 380      55.390  44.340 110.650  1.00  0.00
ATOM   3913  CA  LYS A 380      53.640  45.390 110.230  1.00  0.00
ATOM   3914  CB  LYS A 380      54.200  46.490 111.140  1.00  0.00
ATOM   3915  CG  LYS A 380      54.920  46.040 112.410  1.00  0.00
ATOM   3916  CD  LYS A 380      55.530  47.290 113.030  1.00  0.00
ATOM   3917  CE  LYS A 380      56.570  47.020 114.110  1.00  0.00
ATOM   3918  NZ  LYS A 380      57.740  46.330 113.560  1.00  0.00
ATOM   3919  HZ1 LYS A 380      57.470  45.450 113.180  1.00  0.00
ATOM   3920  HZ2 LYS A 380      58.130  46.890 112.820  1.00  0.00
ATOM   3921  HZ3 LYS A 380      58.430  46.200 114.270  1.00  0.00
ATOM   3922  C   LYS A 380      53.290  46.050 108.900  1.00  0.00
ATOM   3923  O   LYS A 380      52.100  46.040 108.580  1.00  0.00
ATOM   3924  N   SER A 381      54.250  46.580 108.150  1.00  0.00
ATOM   3925  H   SER A 381      55.210  46.570 108.460  1.00  0.00
ATOM   3926  CA  SER A 381      54.050  47.270 106.870  1.00  0.00
ATOM   3927  CB  SER A 381      55.340  47.630 106.120  1.00  0.00
ATOM   3928  OG  SER A 381      56.270  48.360 106.910  1.00  0.00
ATOM   3929  HG  SER A 381      57.110  47.820 107.010  1.00  0.00
ATOM   3930  C   SER A 381      53.280  46.430 105.850  1.00  0.00
ATOM   3931  O   SER A 381      52.470  46.950 105.080  1.00  0.00
ATOM   3932  N   THR A 382      53.660  45.150 105.820  1.00  0.00
ATOM   3933  H   THR A 382      54.380  44.820 106.420  1.00  0.00
ATOM   3934  CA  THR A 382      53.090  44.130 104.930  1.00  0.00
ATOM   3935  CB  THR A 382      53.900  42.850 105.150  1.00  0.00
ATOM   3936  OG1 THR A 382      55.280  43.090 104.870  1.00  0.00
ATOM   3937  HG1 THR A 382      55.590  43.900 105.370  1.00  0.00
ATOM   3938  CG2 THR A 382      53.420  41.700 104.260  1.00  0.00
ATOM   3939  C   THR A 382      51.590  43.930 105.210  1.00  0.00
ATOM   3940  O   THR A 382      50.790  43.990 104.280  1.00  0.00
ATOM   3941  N   LEU A 383      51.240  43.850 106.490  1.00  0.00
ATOM   3942  H   LEU A 383      51.930  43.860 107.230  1.00  0.00
ATOM   3943  CA  LEU A 383      49.860  43.730 106.980  1.00  0.00
ATOM   3944  CB  LEU A 383      49.910  43.230 108.430  1.00  0.00
ATOM   3945  CG  LEU A 383      48.610  42.610 108.950  1.00  0.00
ATOM   3946  CD1 LEU A 383      48.230  41.370 108.140  1.00  0.00
ATOM   3947  CD2 LEU A 383      48.740  42.260 110.430  1.00  0.00
ATOM   3948  C   LEU A 383      49.050  45.020 106.820  1.00  0.00
ATOM   3949  O   LEU A 383      47.900  44.950 106.400  1.00  0.00
ATOM   3950  N   ILE A 384      49.670  46.180 107.020  1.00  0.00
ATOM   3951  H   ILE A 384      50.620  46.200 107.320  1.00  0.00
ATOM   3952  CA  ILE A 384      49.090  47.520 106.820  1.00  0.00
ATOM   3953  CB  ILE A 384      50.050  48.600 107.330  1.00  0.00
ATOM   3954  CG1 ILE A 384      50.200  48.610 108.850  1.00  0.00
ATOM   3955  CG2 ILE A 384      49.780  50.020 106.830  1.00  0.00
ATOM   3956  CD  ILE A 384      48.940  49.040 109.620  1.00  0.00
ATOM   3957  C   ILE A 384      48.640  47.730 105.370  1.00  0.00
ATOM   3958  O   ILE A 384      47.490  48.100 105.150  1.00  0.00
ATOM   3959  N   ASN A 385      49.500  47.370 104.420  1.00  0.00
ATOM   3960  H   ASN A 385      50.400  47.000 104.650  1.00  0.00
ATOM   3961  CA  ASN A 385      49.260  47.510 102.980  1.00  0.00
ATOM   3962  CB  ASN A 385      50.560  47.420 102.180  1.00  0.00
ATOM   3963  CG  ASN A 385      51.450  48.660 102.310  1.00  0.00
ATOM   3964  OD1 ASN A 385      51.000  49.750 102.650  1.00  0.00
ATOM   3965  ND2 ASN A 385      52.720  48.460 101.990  1.00  0.00
ATOM   3966 1HD2 ASN A 385      53.030  47.550 101.700  1.00  0.00
ATOM   3967 2HD2 ASN A 385      53.370  49.220 101.990  1.00  0.00
ATOM   3968  C   ASN A 385      48.210  46.600 102.350  1.00  0.00
ATOM   3969  O   ASN A 385      47.740  46.900 101.250  1.00  0.00
ATOM   3970  N   LEU A 386      47.870  45.490 103.000  1.00  0.00
ATOM   3971  H   LEU A 386      48.250  45.260 103.900  1.00  0.00
ATOM   3972  CA  LEU A 386      46.880  44.530 102.500  1.00  0.00
ATOM   3973  CB  LEU A 386      46.840  43.240 103.330  1.00  0.00
ATOM   3974  CG  LEU A 386      48.050  42.330 103.110  1.00  0.00
ATOM   3975  CD1 LEU A 386      48.050  41.210 104.150  1.00  0.00
ATOM   3976  CD2 LEU A 386      48.030  41.730 101.700  1.00  0.00
ATOM   3977  C   LEU A 386      45.470  45.100 102.320  1.00  0.00
ATOM   3978  O   LEU A 386      44.960  45.060 101.200  1.00  0.00
ATOM   3979  N   ILE A 387      44.920  45.740 103.350  1.00  0.00
ATOM   3980  H   ILE A 387      45.410  45.870 104.220  1.00  0.00
ATOM   3981  CA  ILE A 387      43.560  46.290 103.320  1.00  0.00
ATOM   3982  CB  ILE A 387      42.880  46.400 104.690  1.00  0.00
ATOM   3983  CG1 ILE A 387      43.710  47.140 105.740  1.00  0.00
ATOM   3984  CG2 ILE A 387      42.470  45.000 105.150  1.00  0.00
ATOM   3985  CD  ILE A 387      42.900  47.420 107.010  1.00  0.00
ATOM   3986  C   ILE A 387      43.230  47.470 102.400  1.00  0.00
ATOM   3987  O   ILE A 387      42.050  47.570 102.050  1.00  0.00
ATOM   3988  N   PRO A 388      44.140  48.360 102.010  1.00  0.00
ATOM   3989  CA  PRO A 388      43.890  49.310 100.920  1.00  0.00
ATOM   3990  CB  PRO A 388      44.750  50.530 101.270  1.00  0.00
ATOM   3991  CG  PRO A 388      45.970  49.880 101.920  1.00  0.00
ATOM   3992  CD  PRO A 388      45.330  48.780 102.770  1.00  0.00
ATOM   3993  C   PRO A 388      44.220  48.780  99.520  1.00  0.00
ATOM   3994  O   PRO A 388      44.350  49.580  98.590  1.00  0.00
ATOM   3995  N   ARG A 389      44.340  47.470  99.360  1.00  0.00
ATOM   3996  H   ARG A 389      44.220  46.840 100.140  1.00  0.00
ATOM   3997  CA  ARG A 389      44.650  46.800  98.090  1.00  0.00
ATOM   3998  CB  ARG A 389      43.420  46.740  97.180  1.00  0.00
ATOM   3999  CG  ARG A 389      42.530  45.550  97.530  1.00  0.00
ATOM   4000  CD  ARG A 389      41.260  45.590  96.690  1.00  0.00
ATOM   4001  NE  ARG A 389      40.830  44.210  96.380  1.00  0.00
ATOM   4002  HE  ARG A 389      41.410  43.490  96.760  1.00  0.00
ATOM   4003  CZ  ARG A 389      39.740  43.870  95.670  1.00  0.00
ATOM   4004  NH1 ARG A 389      38.840  44.790  95.300  1.00  0.00
ATOM   4005 1HH1 ARG A 389      38.970  45.750  95.540  1.00  0.00
ATOM   4006 2HH1 ARG A 389      38.040  44.510  94.770  1.00  0.00
ATOM   4007  NH2 ARG A 389      39.660  42.640  95.160  1.00  0.00
ATOM   4008 1HH2 ARG A 389      40.400  41.990  95.300  1.00  0.00
ATOM   4009 2HH2 ARG A 389      38.850  42.380  94.620  1.00  0.00
ATOM   4010  C   ARG A 389      45.900  47.310  97.370  1.00  0.00
ATOM   4011  O   ARG A 389      45.860  47.710  96.200  1.00  0.00
ATOM   4012  N   PHE A 390      46.980  47.410  98.140  1.00  0.00
ATOM   4013  H   PHE A 390      46.940  47.260  99.120  1.00  0.00
ATOM   4014  CA  PHE A 390      48.320  47.730  97.620  1.00  0.00
ATOM   4015  CB  PHE A 390      49.120  48.510  98.670  1.00  0.00
ATOM   4016  CG  PHE A 390      48.910  50.030  98.640  1.00  0.00
ATOM   4017  CD1 PHE A 390      50.050  50.820  98.730  1.00  0.00
ATOM   4018  HD1 PHE A 390      51.000  50.350  98.950  1.00  0.00
ATOM   4019  CD2 PHE A 390      47.690  50.630  98.350  1.00  0.00
ATOM   4020  HD2 PHE A 390      46.760  50.060  98.400  1.00  0.00
ATOM   4021  CE1 PHE A 390      49.980  52.190  98.500  1.00  0.00
ATOM   4022  HE1 PHE A 390      50.880  52.800  98.580  1.00  0.00
ATOM   4023  CE2 PHE A 390      47.620  52.000  98.110  1.00  0.00
ATOM   4024  HE2 PHE A 390      46.660  52.470  97.890  1.00  0.00
ATOM   4025  CZ  PHE A 390      48.770  52.780  98.170  1.00  0.00
ATOM   4026  HZ  PHE A 390      48.720  53.850  97.940  1.00  0.00
ATOM   4027  C   PHE A 390      49.070  46.470  97.200  1.00  0.00
ATOM   4028  O   PHE A 390      49.890  46.510  96.290  1.00  0.00
ATOM   4029  N   TYR A 391      48.870  45.410  97.990  1.00  0.00
ATOM   4030  H   TYR A 391      48.450  45.510  98.890  1.00  0.00
ATOM   4031  CA  TYR A 391      49.220  44.020  97.640  1.00  0.00
ATOM   4032  CB  TYR A 391      50.470  43.570  98.390  1.00  0.00
ATOM   4033  CG  TYR A 391      51.750  44.120  97.740  1.00  0.00
ATOM   4034  CD1 TYR A 391      52.240  45.360  98.140  1.00  0.00
ATOM   4035  HD1 TYR A 391      51.660  45.990  98.800  1.00  0.00
ATOM   4036  CD2 TYR A 391      52.470  43.350  96.840  1.00  0.00
ATOM   4037  HD2 TYR A 391      52.040  42.420  96.460  1.00  0.00
ATOM   4038  CE1 TYR A 391      53.470  45.800  97.670  1.00  0.00
ATOM   4039  HE1 TYR A 391      53.870  46.760  98.000  1.00  0.00
ATOM   4040  CE2 TYR A 391      53.700  43.790  96.370  1.00  0.00
ATOM   4041  HE2 TYR A 391      54.270  43.170  95.670  1.00  0.00
ATOM   4042  CZ  TYR A 391      54.200  45.010  96.790  1.00  0.00
ATOM   4043  OH  TYR A 391      55.420  45.440  96.350  1.00  0.00
ATOM   4044  HH  TYR A 391      55.840  44.720  95.790  1.00  0.00
ATOM   4045  C   TYR A 391      48.010  43.140  97.970  1.00  0.00
ATOM   4046  O   TYR A 391      47.130  43.530  98.740  1.00  0.00
ATOM   4047  N   ASP A 392      47.980  41.950  97.380  1.00  0.00
ATOM   4048  H   ASP A 392      48.750  41.590  96.860  1.00  0.00
ATOM   4049  CA  ASP A 392      46.810  41.060  97.430  1.00  0.00
ATOM   4050  CB  ASP A 392      46.460  40.650  96.000  1.00  0.00
ATOM   4051  CG  ASP A 392      45.120  39.910  95.890  1.00  0.00
ATOM   4052  OD1 ASP A 392      44.230  40.200  96.710  1.00  0.00
ATOM   4053  OD2 ASP A 392      45.010  39.070  94.970  1.00  0.00
ATOM   4054  C   ASP A 392      47.060  39.830  98.310  1.00  0.00
ATOM   4055  O   ASP A 392      48.090  39.170  98.180  1.00  0.00
ATOM   4056  N   VAL A 393      46.040  39.490  99.100  1.00  0.00
ATOM   4057  H   VAL A 393      45.230  40.070  99.160  1.00  0.00
ATOM   4058  CA  VAL A 393      45.960  38.280  99.940  1.00  0.00
ATOM   4059  CB  VAL A 393      44.660  38.280 100.740  1.00  0.00
ATOM   4060  CG1 VAL A 393      44.500  37.040 101.620  1.00  0.00
ATOM   4061  CG2 VAL A 393      44.530  39.520 101.640  1.00  0.00
ATOM   4062  C   VAL A 393      46.060  37.040  99.040  1.00  0.00
ATOM   4063  O   VAL A 393      45.240  36.850  98.140  1.00  0.00
ATOM   4064  N   THR A 394      47.130  36.270  99.240  1.00  0.00
ATOM   4065  H   THR A 394      47.800  36.480  99.960  1.00  0.00
ATOM   4066  CA  THR A 394      47.420  35.050  98.480  1.00  0.00
ATOM   4067  CB  THR A 394      48.870  34.600  98.710  1.00  0.00
ATOM   4068  OG1 THR A 394      49.770  35.700  98.600  1.00  0.00
ATOM   4069  HG1 THR A 394      49.560  36.220  97.770  1.00  0.00
ATOM   4070  CG2 THR A 394      49.290  33.520  97.700  1.00  0.00
ATOM   4071  C   THR A 394      46.440  33.920  98.810  1.00  0.00
ATOM   4072  O   THR A 394      46.040  33.160  97.930  1.00  0.00
ATOM   4073  N   SER A 395      46.100  33.820 100.090  1.00  0.00
ATOM   4074  H   SER A 395      46.530  34.370 100.810  1.00  0.00
ATOM   4075  CA  SER A 395      45.090  32.880 100.610  1.00  0.00
ATOM   4076  CB  SER A 395      45.690  31.480 100.760  1.00  0.00
ATOM   4077  OG  SER A 395      44.640  30.520 100.920  1.00  0.00
ATOM   4078  HG  SER A 395      44.170  30.400 100.040  1.00  0.00
ATOM   4079  C   SER A 395      44.600  33.370 101.980  1.00  0.00
ATOM   4080  O   SER A 395      45.360  33.970 102.740  1.00  0.00
ATOM   4081  N   GLY A 396      43.330  33.100 102.250  1.00  0.00
ATOM   4082  H   GLY A 396      42.760  32.550 101.640  1.00  0.00
ATOM   4083  CA  GLY A 396      42.650  33.540 103.480  1.00  0.00
ATOM   4084  C   GLY A 396      41.530  34.530 103.150  1.00  0.00
ATOM   4085  O   GLY A 396      40.950  34.470 102.060  1.00  0.00
ATOM   4086  N   GLN A 397      41.200  35.350 104.140  1.00  0.00
ATOM   4087  H   GLN A 397      41.580  35.230 105.060  1.00  0.00
ATOM   4088  CA  GLN A 397      40.230  36.440 104.020  1.00  0.00
ATOM   4089  CB  GLN A 397      38.780  35.950 103.930  1.00  0.00
ATOM   4090  CG  GLN A 397      38.260  35.170 105.150  1.00  0.00
ATOM   4091  CD  GLN A 397      36.790  34.780 105.000  1.00  0.00
ATOM   4092  OE1 GLN A 397      36.230  34.790 103.900  1.00  0.00
ATOM   4093  NE2 GLN A 397      36.170  34.480 106.140  1.00  0.00
ATOM   4094 1HE2 GLN A 397      36.670  34.510 107.000  1.00  0.00
ATOM   4095 2HE2 GLN A 397      35.210  34.200 106.120  1.00  0.00
ATOM   4096  C   GLN A 397      40.350  37.460 105.160  1.00  0.00
ATOM   4097  O   GLN A 397      40.840  37.150 106.240  1.00  0.00
ATOM   4098  N   ILE A 398      39.980  38.700 104.840  1.00  0.00
ATOM   4099  H   ILE A 398      39.670  38.930 103.920  1.00  0.00
ATOM   4100  CA  ILE A 398      39.920  39.840 105.780  1.00  0.00
ATOM   4101  CB  ILE A 398      41.020  40.860 105.500  1.00  0.00
ATOM   4102  CG1 ILE A 398      42.420  40.230 105.540  1.00  0.00
ATOM   4103  CG2 ILE A 398      40.960  41.980 106.550  1.00  0.00
ATOM   4104  CD  ILE A 398      43.510  41.140 104.970  1.00  0.00
ATOM   4105  C   ILE A 398      38.540  40.470 105.660  1.00  0.00
ATOM   4106  O   ILE A 398      38.250  41.180 104.690  1.00  0.00
ATOM   4107  N   LEU A 399      37.700  40.200 106.660  1.00  0.00
ATOM   4108  H   LEU A 399      37.980  39.650 107.450  1.00  0.00
ATOM   4109  CA  LEU A 399      36.330  40.720 106.750  1.00  0.00
ATOM   4110  CB  LEU A 399      35.470  39.830 107.650  1.00  0.00
ATOM   4111  CG  LEU A 399      35.490  38.350 107.270  1.00  0.00
ATOM   4112  CD1 LEU A 399      34.830  37.550 108.400  1.00  0.00
ATOM   4113  CD2 LEU A 399      34.770  38.080 105.940  1.00  0.00
ATOM   4114  C   LEU A 399      36.360  42.130 107.340  1.00  0.00
ATOM   4115  O   LEU A 399      36.710  42.310 108.500  1.00  0.00
ATOM   4116  N   ILE A 400      36.040  43.120 106.510  1.00  0.00
ATOM   4117  H   ILE A 400      35.750  42.960 105.570  1.00  0.00
ATOM   4118  CA  ILE A 400      35.980  44.530 106.950  1.00  0.00
ATOM   4119  CB  ILE A 400      36.780  45.480 106.050  1.00  0.00
ATOM   4120  CG1 ILE A 400      38.180  44.930 105.740  1.00  0.00
ATOM   4121  CG2 ILE A 400      36.910  46.830 106.760  1.00  0.00
ATOM   4122  CD  ILE A 400      38.800  45.670 104.550  1.00  0.00
ATOM   4123  C   ILE A 400      34.500  44.910 106.950  1.00  0.00
ATOM   4124  O   ILE A 400      33.860  45.000 105.900  1.00  0.00
ATOM   4125  N   ASP A 401      34.000  44.980 108.180  1.00  0.00
ATOM   4126  H   ASP A 401      34.600  44.960 108.980  1.00  0.00
ATOM   4127  CA  ASP A 401      32.580  45.150 108.530  1.00  0.00
ATOM   4128  CB  ASP A 401      32.100  46.540 108.100  1.00  0.00
ATOM   4129  CG  ASP A 401      30.800  46.980 108.770  1.00  0.00
ATOM   4130  OD1 ASP A 401      30.350  48.080 108.410  1.00  0.00
ATOM   4131  OD2 ASP A 401      30.280  46.250 109.640  1.00  0.00
ATOM   4132  C   ASP A 401      31.740  44.020 107.910  1.00  0.00
ATOM   4133  O   ASP A 401      30.920  44.250 107.030  1.00  0.00
ATOM   4134  N   GLY A 402      32.120  42.790 108.250  1.00  0.00
ATOM   4135  H   GLY A 402      32.940  42.620 108.790  1.00  0.00
ATOM   4136  CA  GLY A 402      31.400  41.570 107.850  1.00  0.00
ATOM   4137  C   GLY A 402      31.820  41.020 106.480  1.00  0.00
ATOM   4138  O   GLY A 402      31.950  39.800 106.360  1.00  0.00
ATOM   4139  N   HIS A 403      32.070  41.880 105.500  1.00  0.00
ATOM   4140  H   HIS A 403      32.010  42.870 105.630  1.00  0.00
ATOM   4141  CA  HIS A 403      32.350  41.440 104.130  1.00  0.00
ATOM   4142  CB  HIS A 403      31.510  42.210 103.110  1.00  0.00
ATOM   4143  CG  HIS A 403      30.020  41.910 103.300  1.00  0.00
ATOM   4144  ND1 HIS A 403      29.100  42.830 103.610  1.00  0.00
ATOM   4145  CD2 HIS A 403      29.480  40.700 103.390  1.00  0.00
ATOM   4146  HD2 HIS A 403      29.170  40.190 102.490  1.00  0.00
ATOM   4147  CE1 HIS A 403      28.020  42.070 103.760  1.00  0.00
ATOM   4148  HE1 HIS A 403      26.990  42.390 103.670  1.00  0.00
ATOM   4149  NE2 HIS A 403      28.450  40.890 104.210  1.00  0.00
ATOM   4150  HE2 HIS A 403      28.060  40.290 104.910  1.00  0.00
ATOM   4151  C   HIS A 403      33.830  41.560 103.760  1.00  0.00
ATOM   4152  O   HIS A 403      34.490  42.550 104.070  1.00  0.00
ATOM   4153  N   ASN A 404      34.260  40.570 102.980  1.00  0.00
ATOM   4154  H   ASN A 404      33.620  39.910 102.590  1.00  0.00
ATOM   4155  CA  ASN A 404      35.650  40.370 102.570  1.00  0.00
ATOM   4156  CB  ASN A 404      35.800  38.980 101.930  1.00  0.00
ATOM   4157  CG  ASN A 404      37.270  38.570 101.780  1.00  0.00
ATOM   4158  OD1 ASN A 404      38.100  38.860 102.630  1.00  0.00
ATOM   4159  ND2 ASN A 404      37.560  37.880 100.690  1.00  0.00
ATOM   4160 1HD2 ASN A 404      36.840  37.670 100.020  1.00  0.00
ATOM   4161 2HD2 ASN A 404      38.500  37.580 100.520  1.00  0.00
ATOM   4162  C   ASN A 404      36.150  41.460 101.620  1.00  0.00
ATOM   4163  O   ASN A 404      35.410  41.990 100.800  1.00  0.00
ATOM   4164  N   ILE A 405      37.460  41.680 101.730  1.00  0.00
ATOM   4165  H   ILE A 405      37.980  41.180 102.440  1.00  0.00
ATOM   4166  CA  ILE A 405      38.310  42.600 100.960  1.00  0.00
ATOM   4167  CB  ILE A 405      39.740  42.410 101.450  1.00  0.00
ATOM   4168  CG1 ILE A 405      40.680  43.490 100.890  1.00  0.00
ATOM   4169  CG2 ILE A 405      40.280  41.000 101.200  1.00  0.00
ATOM   4170  CD  ILE A 405      42.080  43.390 101.500  1.00  0.00
ATOM   4171  C   ILE A 405      38.160  42.480  99.450  1.00  0.00
ATOM   4172  O   ILE A 405      38.200  43.490  98.750  1.00  0.00
ATOM   4173  N   LYS A 406      37.910  41.270  98.950  1.00  0.00
ATOM   4174  H   LYS A 406      37.800  40.470  99.540  1.00  0.00
ATOM   4175  CA  LYS A 406      37.790  40.990  97.510  1.00  0.00
ATOM   4176  CB  LYS A 406      38.140  39.540  97.180  1.00  0.00
ATOM   4177  CG  LYS A 406      39.610  39.350  97.570  1.00  0.00
ATOM   4178  CD  LYS A 406      40.290  38.150  96.930  1.00  0.00
ATOM   4179  CE  LYS A 406      41.740  38.140  97.410  1.00  0.00
ATOM   4180  NZ  LYS A 406      42.540  37.160  96.670  1.00  0.00
ATOM   4181  HZ1 LYS A 406      42.170  36.240  96.810  1.00  0.00
ATOM   4182  HZ2 LYS A 406      42.510  37.390  95.700  1.00  0.00
ATOM   4183  HZ3 LYS A 406      43.490  37.200  96.990  1.00  0.00
ATOM   4184  C   LYS A 406      36.480  41.450  96.860  1.00  0.00
ATOM   4185  O   LYS A 406      36.470  41.770  95.670  1.00  0.00
ATOM   4186  N   ASP A 407      35.430  41.510  97.670  1.00  0.00
ATOM   4187  H   ASP A 407      35.450  41.140  98.600  1.00  0.00
ATOM   4188  CA  ASP A 407      34.130  42.090  97.290  1.00  0.00
ATOM   4189  CB  ASP A 407      33.070  41.800  98.350  1.00  0.00
ATOM   4190  CG  ASP A 407      32.670  40.320  98.290  1.00  0.00
ATOM   4191  OD1 ASP A 407      31.660  40.040  97.610  1.00  0.00
ATOM   4192  OD2 ASP A 407      33.420  39.510  98.870  1.00  0.00
ATOM   4193  C   ASP A 407      34.180  43.610  97.110  1.00  0.00
ATOM   4194  O   ASP A 407      33.620  44.110  96.140  1.00  0.00
ATOM   4195  N   PHE A 408      34.950  44.280  97.980  1.00  0.00
ATOM   4196  H   PHE A 408      35.550  43.810  98.620  1.00  0.00
ATOM   4197  CA  PHE A 408      35.000  45.750  98.070  1.00  0.00
ATOM   4198  CB  PHE A 408      36.030  46.180  99.110  1.00  0.00
ATOM   4199  CG  PHE A 408      35.400  46.390 100.490  1.00  0.00
ATOM   4200  CD1 PHE A 408      35.410  45.360 101.430  1.00  0.00
ATOM   4201  HD1 PHE A 408      35.720  44.360 101.130  1.00  0.00
ATOM   4202  CD2 PHE A 408      35.000  47.670 100.870  1.00  0.00
ATOM   4203  HD2 PHE A 408      34.940  48.460 100.120  1.00  0.00
ATOM   4204  CE1 PHE A 408      35.020  45.620 102.740  1.00  0.00
ATOM   4205  HE1 PHE A 408      35.040  44.810 103.480  1.00  0.00
ATOM   4206  CE2 PHE A 408      34.630  47.920 102.180  1.00  0.00
ATOM   4207  HE2 PHE A 408      34.350  48.930 102.480  1.00  0.00
ATOM   4208  CZ  PHE A 408      34.640  46.900 103.120  1.00  0.00
ATOM   4209  HZ  PHE A 408      34.320  47.080 104.150  1.00  0.00
ATOM   4210  C   PHE A 408      35.320  46.480  96.760  1.00  0.00
ATOM   4211  O   PHE A 408      36.090  46.020  95.920  1.00  0.00
ATOM   4212  N   LEU A 409      34.610  47.590  96.630  1.00  0.00
ATOM   4213  H   LEU A 409      33.870  47.820  97.270  1.00  0.00
ATOM   4214  CA  LEU A 409      34.820  48.610  95.590  1.00  0.00
ATOM   4215  CB  LEU A 409      33.580  49.520  95.610  1.00  0.00
ATOM   4216  CG  LEU A 409      33.510  50.570  94.500  1.00  0.00
ATOM   4217  CD1 LEU A 409      33.370  49.930  93.120  1.00  0.00
ATOM   4218  CD2 LEU A 409      32.300  51.460  94.760  1.00  0.00
ATOM   4219  C   LEU A 409      36.100  49.360  95.970  1.00  0.00
ATOM   4220  O   LEU A 409      36.100  50.070  96.970  1.00  0.00
ATOM   4221  N   THR A 410      37.190  49.040  95.260  1.00  0.00
ATOM   4222  H   THR A 410      37.120  48.390  94.510  1.00  0.00
ATOM   4223  CA  THR A 410      38.560  49.480  95.540  1.00  0.00
ATOM   4224  CB  THR A 410      39.490  49.020  94.420  1.00  0.00
ATOM   4225  OG1 THR A 410      39.340  47.610  94.250  1.00  0.00
ATOM   4226  HG1 THR A 410      39.840  47.310  93.440  1.00  0.00
ATOM   4227  CG2 THR A 410      40.970  49.320  94.670  1.00  0.00
ATOM   4228  C   THR A 410      38.720  50.980  95.830  1.00  0.00
ATOM   4229  O   THR A 410      39.450  51.350  96.750  1.00  0.00
ATOM   4230  N   GLY A 411      38.000  51.810  95.080  1.00  0.00
ATOM   4231  H   GLY A 411      37.460  51.490  94.300  1.00  0.00
ATOM   4232  CA  GLY A 411      37.970  53.270  95.260  1.00  0.00
ATOM   4233  C   GLY A 411      37.410  53.660  96.630  1.00  0.00
ATOM   4234  O   GLY A 411      38.090  54.290  97.430  1.00  0.00
ATOM   4235  N   SER A 412      36.180  53.210  96.880  1.00  0.00
ATOM   4236  H   SER A 412      35.630  52.760  96.170  1.00  0.00
ATOM   4237  CA  SER A 412      35.480  53.390  98.160  1.00  0.00
ATOM   4238  CB  SER A 412      34.100  52.730  98.040  1.00  0.00
ATOM   4239  OG  SER A 412      33.380  52.910  99.260  1.00  0.00
ATOM   4240  HG  SER A 412      32.500  52.440  99.210  1.00  0.00
ATOM   4241  C   SER A 412      36.240  52.820  99.350  1.00  0.00
ATOM   4242  O   SER A 412      36.260  53.450 100.410  1.00  0.00
ATOM   4243  N   LEU A 413      36.880  51.660  99.170  1.00  0.00
ATOM   4244  H   LEU A 413      36.810  51.170  98.300  1.00  0.00
ATOM   4245  CA  LEU A 413      37.700  50.970 100.180  1.00  0.00
ATOM   4246  CB  LEU A 413      38.190  49.640  99.590  1.00  0.00
ATOM   4247  CG  LEU A 413      39.100  48.800 100.490  1.00  0.00
ATOM   4248  CD1 LEU A 413      38.380  48.310 101.750  1.00  0.00
ATOM   4249  CD2 LEU A 413      39.660  47.620  99.700  1.00  0.00
ATOM   4250  C   LEU A 413      38.870  51.840 100.630  1.00  0.00
ATOM   4251  O   LEU A 413      39.020  52.060 101.830  1.00  0.00
ATOM   4252  N   ARG A 414      39.610  52.420  99.690  1.00  0.00
ATOM   4253  H   ARG A 414      39.450  52.260  98.710  1.00  0.00
ATOM   4254  CA  ARG A 414      40.750  53.300  99.990  1.00  0.00
ATOM   4255  CB  ARG A 414      41.610  53.510  98.740  1.00  0.00
ATOM   4256  CG  ARG A 414      42.220  52.210  98.230  1.00  0.00
ATOM   4257  CD  ARG A 414      43.330  52.540  97.240  1.00  0.00
ATOM   4258  NE  ARG A 414      43.780  51.370  96.480  1.00  0.00
ATOM   4259  HE  ARG A 414      43.890  50.530  97.010  1.00  0.00
ATOM   4260  CZ  ARG A 414      44.040  51.370  95.160  1.00  0.00
ATOM   4261  NH1 ARG A 414      43.900  52.480  94.430  1.00  0.00
ATOM   4262 1HH1 ARG A 414      43.620  53.330  94.870  1.00  0.00
ATOM   4263 2HH1 ARG A 414      44.070  52.460  93.440  1.00  0.00
ATOM   4264  NH2 ARG A 414      44.490  50.250  94.590  1.00  0.00
ATOM   4265 1HH2 ARG A 414      44.650  49.430  95.140  1.00  0.00
ATOM   4266 2HH2 ARG A 414      44.660  50.230  93.600  1.00  0.00
ATOM   4267  C   ARG A 414      40.380  54.650 100.610  1.00  0.00
ATOM   4268  O   ARG A 414      41.120  55.170 101.450  1.00  0.00
ATOM   4269  N   ASN A 415      39.230  55.190 100.210  1.00  0.00
ATOM   4270  H   ASN A 415      38.730  54.830  99.420  1.00  0.00
ATOM   4271  CA  ASN A 415      38.600  56.370 100.820  1.00  0.00
ATOM   4272  CB  ASN A 415      37.360  56.730 100.010  1.00  0.00
ATOM   4273  CG  ASN A 415      36.420  57.760 100.660  1.00  0.00
ATOM   4274  OD1 ASN A 415      35.490  57.390 101.370  1.00  0.00
ATOM   4275  ND2 ASN A 415      36.680  59.040 100.390  1.00  0.00
ATOM   4276 1HD2 ASN A 415      37.440  59.270  99.790  1.00  0.00
ATOM   4277 2HD2 ASN A 415      36.100  59.760 100.780  1.00  0.00
ATOM   4278  C   ASN A 415      38.260  56.130 102.290  1.00  0.00
ATOM   4279  O   ASN A 415      38.450  57.010 103.140  1.00  0.00
ATOM   4280  N   GLN A 416      37.750  54.940 102.580  1.00  0.00
ATOM   4281  H   GLN A 416      37.590  54.250 101.870  1.00  0.00
ATOM   4282  CA  GLN A 416      37.310  54.530 103.920  1.00  0.00
ATOM   4283  CB  GLN A 416      36.170  53.510 103.830  1.00  0.00
ATOM   4284  CG  GLN A 416      34.910  54.180 103.280  1.00  0.00
ATOM   4285  CD  GLN A 416      33.720  53.220 103.350  1.00  0.00
ATOM   4286  OE1 GLN A 416      33.020  53.180 104.360  1.00  0.00
ATOM   4287  NE2 GLN A 416      33.520  52.470 102.270  1.00  0.00
ATOM   4288 1HE2 GLN A 416      34.110  52.560 101.470  1.00  0.00
ATOM   4289 2HE2 GLN A 416      32.760  51.810 102.250  1.00  0.00
ATOM   4290  C   GLN A 416      38.400  54.000 104.860  1.00  0.00
ATOM   4291  O   GLN A 416      38.220  54.040 106.070  1.00  0.00
ATOM   4292  N   ILE A 417      39.480  53.440 104.310  1.00  0.00
ATOM   4293  H   ILE A 417      39.580  53.360 103.320  1.00  0.00
ATOM   4294  CA  ILE A 417      40.590  52.870 105.080  1.00  0.00
ATOM   4295  CB  ILE A 417      40.840  51.380 104.810  1.00  0.00
ATOM   4296  CG1 ILE A 417      39.590  50.520 104.610  1.00  0.00
ATOM   4297  CG2 ILE A 417      41.710  50.790 105.920  1.00  0.00
ATOM   4298  CD  ILE A 417      38.620  50.480 105.790  1.00  0.00
ATOM   4299  C   ILE A 417      41.840  53.680 104.730  1.00  0.00
ATOM   4300  O   ILE A 417      42.460  53.430 103.690  1.00  0.00
ATOM   4301  N   GLY A 418      42.190  54.620 105.600  1.00  0.00
ATOM   4302  H   GLY A 418      41.760  54.660 106.510  1.00  0.00
ATOM   4303  CA  GLY A 418      43.240  55.630 105.390  1.00  0.00
ATOM   4304  C   GLY A 418      44.660  55.130 105.630  1.00  0.00
ATOM   4305  O   GLY A 418      45.110  55.060 106.770  1.00  0.00
ATOM   4306  N   LEU A 419      45.390  55.030 104.520  1.00  0.00
ATOM   4307  H   LEU A 419      45.040  55.310 103.630  1.00  0.00
ATOM   4308  CA  LEU A 419      46.770  54.510 104.490  1.00  0.00
ATOM   4309  CB  LEU A 419      46.950  53.650 103.230  1.00  0.00
ATOM   4310  CG  LEU A 419      48.320  52.970 103.140  1.00  0.00
ATOM   4311  CD1 LEU A 419      48.440  51.820 104.140  1.00  0.00
ATOM   4312  CD2 LEU A 419      48.590  52.490 101.720  1.00  0.00
ATOM   4313  C   LEU A 419      47.780  55.660 104.480  1.00  0.00
ATOM   4314  O   LEU A 419      47.740  56.550 103.630  1.00  0.00
ATOM   4315  N   VAL A 420      48.650  55.600 105.490  1.00  0.00
ATOM   4316  H   VAL A 420      48.520  54.980 106.260  1.00  0.00
ATOM   4317  CA  VAL A 420      49.850  56.440 105.570  1.00  0.00
ATOM   4318  CB  VAL A 420      49.930  57.210 106.890  1.00  0.00
ATOM   4319  CG1 VAL A 420      51.160  58.120 106.940  1.00  0.00
ATOM   4320  CG2 VAL A 420      48.670  58.050 107.140  1.00  0.00
ATOM   4321  C   VAL A 420      51.040  55.490 105.450  1.00  0.00
ATOM   4322  O   VAL A 420      51.290  54.720 106.380  1.00  0.00
ATOM   4323  N   GLN A 421      51.600  55.390 104.250  1.00  0.00
ATOM   4324  H   GLN A 421      51.150  55.700 103.410  1.00  0.00
ATOM   4325  CA  GLN A 421      52.910  54.750 104.060  1.00  0.00
ATOM   4326  CB  GLN A 421      53.230  54.450 102.600  1.00  0.00
ATOM   4327  CG  GLN A 421      52.340  53.320 102.070  1.00  0.00
ATOM   4328  CD  GLN A 421      52.840  52.720 100.750  1.00  0.00
ATOM   4329  OE1 GLN A 421      53.370  53.400  99.880  1.00  0.00
ATOM   4330  NE2 GLN A 421      52.610  51.420 100.610  1.00  0.00
ATOM   4331 1HE2 GLN A 421      52.150  50.920 101.340  1.00  0.00
ATOM   4332 2HE2 GLN A 421      52.900  50.960  99.770  1.00  0.00
ATOM   4333  C   GLN A 421      53.990  55.630 104.700  1.00  0.00
ATOM   4334  O   GLN A 421      53.990  56.850 104.530  1.00  0.00
ATOM   4335  N   GLN A 422      54.900  54.950 105.380  1.00  0.00
ATOM   4336  H   GLN A 422      54.960  53.960 105.310  1.00  0.00
ATOM   4337  CA  GLN A 422      55.870  55.540 106.320  1.00  0.00
ATOM   4338  CB  GLN A 422      56.580  54.400 107.060  1.00  0.00
ATOM   4339  CG  GLN A 422      57.410  53.510 106.130  1.00  0.00
ATOM   4340  CD  GLN A 422      57.910  52.280 106.890  1.00  0.00
ATOM   4341  OE1 GLN A 422      57.470  51.160 106.650  1.00  0.00
ATOM   4342  NE2 GLN A 422      58.860  52.520 107.790  1.00  0.00
ATOM   4343 1HE2 GLN A 422      59.200  53.450 107.930  1.00  0.00
ATOM   4344 2HE2 GLN A 422      59.210  51.780 108.360  1.00  0.00
ATOM   4345  C   GLN A 422      56.870  56.590 105.820  1.00  0.00
ATOM   4346  O   GLN A 422      57.510  57.240 106.640  1.00  0.00
ATOM   4347  N   ASP A 423      57.020  56.710 104.500  1.00  0.00
ATOM   4348  H   ASP A 423      56.470  56.180 103.850  1.00  0.00
ATOM   4349  CA  ASP A 423      57.990  57.610 103.860  1.00  0.00
ATOM   4350  CB  ASP A 423      58.920  56.740 103.010  1.00  0.00
ATOM   4351  CG  ASP A 423      60.170  57.440 102.460  1.00  0.00
ATOM   4352  OD1 ASP A 423      61.070  56.690 102.030  1.00  0.00
ATOM   4353  OD2 ASP A 423      60.210  58.680 102.490  1.00  0.00
ATOM   4354  C   ASP A 423      57.240  58.650 103.030  1.00  0.00
ATOM   4355  O   ASP A 423      56.860  58.380 101.890  1.00  0.00
ATOM   4356  N   ASN A 424      57.100  59.860 103.570  1.00  0.00
ATOM   4357  H   ASN A 424      57.600  60.140 104.390  1.00  0.00
ATOM   4358  CA  ASN A 424      56.230  60.900 103.010  1.00  0.00
ATOM   4359  CB  ASN A 424      55.820  61.970 104.030  1.00  0.00
ATOM   4360  CG  ASN A 424      56.860  63.060 104.320  1.00  0.00
ATOM   4361  OD1 ASN A 424      56.890  64.090 103.660  1.00  0.00
ATOM   4362  ND2 ASN A 424      57.660  62.820 105.350  1.00  0.00
ATOM   4363 1HD2 ASN A 424      57.560  61.980 105.880  1.00  0.00
ATOM   4364 2HD2 ASN A 424      58.360  63.490 105.610  1.00  0.00
ATOM   4365  C   ASN A 424      56.730  61.550 101.710  1.00  0.00
ATOM   4366  O   ASN A 424      57.930  61.660 101.470  1.00  0.00
ATOM   4367  N   ILE A 425      55.750  61.990 100.930  1.00  0.00
ATOM   4368  H   ILE A 425      54.790  61.940 101.240  1.00  0.00
ATOM   4369  CA  ILE A 425      55.890  62.580  99.590  1.00  0.00
ATOM   4370  CB  ILE A 425      55.160  61.700  98.570  1.00  0.00
ATOM   4371  CG1 ILE A 425      55.700  60.270  98.560  1.00  0.00
ATOM   4372  CG2 ILE A 425      55.230  62.290  97.160  1.00  0.00
ATOM   4373  CD  ILE A 425      54.740  59.300  97.850  1.00  0.00
ATOM   4374  C   ILE A 425      55.300  63.990  99.610  1.00  0.00
ATOM   4375  O   ILE A 425      54.090  64.160  99.810  1.00  0.00
ATOM   4376  N   LEU A 426      56.150  64.990  99.410  1.00  0.00
ATOM   4377  H   LEU A 426      57.150  64.860  99.410  1.00  0.00
ATOM   4378  CA  LEU A 426      55.730  66.380  99.170  1.00  0.00
ATOM   4379  CB  LEU A 426      56.600  67.420  99.880  1.00  0.00
ATOM   4380  CG  LEU A 426      56.250  67.650 101.350  1.00  0.00
ATOM   4381  CD1 LEU A 426      57.210  68.690 101.920  1.00  0.00
ATOM   4382  CD2 LEU A 426      54.810  68.150 101.520  1.00  0.00
ATOM   4383  C   LEU A 426      55.840  66.670  97.670  1.00  0.00
ATOM   4384  O   LEU A 426      56.900  66.530  97.070  1.00  0.00
ATOM   4385  N   PHE A 427      54.700  67.060  97.110  1.00  0.00
ATOM   4386  H   PHE A 427      53.840  67.160  97.620  1.00  0.00
ATOM   4387  CA  PHE A 427      54.620  67.510  95.710  1.00  0.00
ATOM   4388  CB  PHE A 427      53.220  67.300  95.130  1.00  0.00
ATOM   4389  CG  PHE A 427      52.890  65.830  94.830  1.00  0.00
ATOM   4390  CD1 PHE A 427      51.620  65.350  95.140  1.00  0.00
ATOM   4391  HD1 PHE A 427      50.900  66.010  95.620  1.00  0.00
ATOM   4392  CD2 PHE A 427      53.790  65.000  94.180  1.00  0.00
ATOM   4393  HD2 PHE A 427      54.740  65.390  93.810  1.00  0.00
ATOM   4394  CE1 PHE A 427      51.260  64.050  94.800  1.00  0.00
ATOM   4395  HE1 PHE A 427      50.240  63.710  94.990  1.00  0.00
ATOM   4396  CE2 PHE A 427      53.440  63.690  93.870  1.00  0.00
ATOM   4397  HE2 PHE A 427      54.170  63.030  93.410  1.00  0.00
ATOM   4398  CZ  PHE A 427      52.170  63.220  94.180  1.00  0.00
ATOM   4399  HZ  PHE A 427      51.890  62.200  93.900  1.00  0.00
ATOM   4400  C   PHE A 427      55.040  68.980  95.610  1.00  0.00
ATOM   4401  O   PHE A 427      54.860  69.760  96.550  1.00  0.00
ATOM   4402  N   SER A 428      55.720  69.260  94.500  1.00  0.00
ATOM   4403  H   SER A 428      55.960  68.550  93.840  1.00  0.00
ATOM   4404  CA  SER A 428      56.230  70.590  94.150  1.00  0.00
ATOM   4405  CB  SER A 428      57.310  70.380  93.080  1.00  0.00
ATOM   4406  OG  SER A 428      57.860  71.630  92.670  1.00  0.00
ATOM   4407  HG  SER A 428      58.710  71.790  93.170  1.00  0.00
ATOM   4408  C   SER A 428      55.090  71.500  93.680  1.00  0.00
ATOM   4409  O   SER A 428      54.930  71.820  92.500  1.00  0.00
ATOM   4410  N   ASP A 429      54.380  72.000  94.690  1.00  0.00
ATOM   4411  H   ASP A 429      54.650  71.820  95.630  1.00  0.00
ATOM   4412  CA  ASP A 429      53.150  72.800  94.570  1.00  0.00
ATOM   4413  CB  ASP A 429      52.000  71.820  94.310  1.00  0.00
ATOM   4414  CG  ASP A 429      50.900  72.360  93.390  1.00  0.00
ATOM   4415  OD1 ASP A 429      50.740  73.590  93.310  1.00  0.00
ATOM   4416  OD2 ASP A 429      50.230  71.510  92.760  1.00  0.00
ATOM   4417  C   ASP A 429      52.950  73.530  95.900  1.00  0.00
ATOM   4418  O   ASP A 429      53.740  73.380  96.840  1.00  0.00
ATOM   4419  N   THR A 430      51.850  74.280  96.000  1.00  0.00
ATOM   4420  H   THR A 430      51.180  74.310  95.270  1.00  0.00
ATOM   4421  CA  THR A 430      51.480  75.060  97.190  1.00  0.00
ATOM   4422  CB  THR A 430      50.270  75.960  96.910  1.00  0.00
ATOM   4423  OG1 THR A 430      49.100  75.170  96.650  1.00  0.00
ATOM   4424  HG1 THR A 430      48.360  75.760  96.330  1.00  0.00
ATOM   4425  CG2 THR A 430      50.530  76.930  95.760  1.00  0.00
ATOM   4426  C   THR A 430      51.190  74.150  98.390  1.00  0.00
ATOM   4427  O   THR A 430      50.740  73.020  98.200  1.00  0.00
ATOM   4428  N   VAL A 431      51.430  74.660  99.590  1.00  0.00
ATOM   4429  H   VAL A 431      51.900  75.540  99.700  1.00  0.00
ATOM   4430  CA  VAL A 431      51.110  74.000 100.860  1.00  0.00
ATOM   4431  CB  VAL A 431      51.540  74.870 102.040  1.00  0.00
ATOM   4432  CG1 VAL A 431      51.080  74.320 103.390  1.00  0.00
ATOM   4433  CG2 VAL A 431      53.070  74.990 102.100  1.00  0.00
ATOM   4434  C   VAL A 431      49.630  73.600 100.930  1.00  0.00
ATOM   4435  O   VAL A 431      49.310  72.500 101.370  1.00  0.00
ATOM   4436  N   LYS A 432      48.750  74.460 100.410  1.00  0.00
ATOM   4437  H   LYS A 432      49.030  75.360 100.070  1.00  0.00
ATOM   4438  CA  LYS A 432      47.310  74.200 100.330  1.00  0.00
ATOM   4439  CB  LYS A 432      46.600  75.450  99.820  1.00  0.00
ATOM   4440  CG  LYS A 432      45.080  75.310  99.930  1.00  0.00
ATOM   4441  CD  LYS A 432      44.370  76.630  99.620  1.00  0.00
ATOM   4442  CE  LYS A 432      44.660  77.640 100.720  1.00  0.00
ATOM   4443  NZ  LYS A 432      44.000  78.920 100.440  1.00  0.00
ATOM   4444  HZ1 LYS A 432      43.040  78.870 100.730  1.00  0.00
ATOM   4445  HZ2 LYS A 432      44.470  79.660 100.920  1.00  0.00
ATOM   4446  HZ3 LYS A 432      44.020  79.090  99.450  1.00  0.00
ATOM   4447  C   LYS A 432      46.970  72.980  99.460  1.00  0.00
ATOM   4448  O   LYS A 432      46.230  72.120  99.930  1.00  0.00
ATOM   4449  N   GLU A 433      47.560  72.900  98.270  1.00  0.00
ATOM   4450  H   GLU A 433      48.170  73.620  97.930  1.00  0.00
ATOM   4451  CA  GLU A 433      47.350  71.780  97.330  1.00  0.00
ATOM   4452  CB  GLU A 433      48.080  72.070  96.010  1.00  0.00
ATOM   4453  CG  GLU A 433      47.550  71.260  94.830  1.00  0.00
ATOM   4454  CD  GLU A 433      46.130  71.670  94.440  1.00  0.00
ATOM   4455  OE1 GLU A 433      45.990  72.740  93.830  1.00  0.00
ATOM   4456  OE2 GLU A 433      45.180  70.930  94.790  1.00  0.00
ATOM   4457  C   GLU A 433      47.830  70.450  97.910  1.00  0.00
ATOM   4458  O   GLU A 433      47.180  69.420  97.700  1.00  0.00
ATOM   4459  N   ASN A 434      48.920  70.510  98.670  1.00  0.00
ATOM   4460  H   ASN A 434      49.420  71.360  98.810  1.00  0.00
ATOM   4461  CA  ASN A 434      49.470  69.340  99.360  1.00  0.00
ATOM   4462  CB  ASN A 434      50.900  69.630  99.830  1.00  0.00
ATOM   4463  CG  ASN A 434      51.900  69.410  98.700  1.00  0.00
ATOM   4464  OD1 ASN A 434      52.290  68.280  98.420  1.00  0.00
ATOM   4465  ND2 ASN A 434      52.270  70.490  98.010  1.00  0.00
ATOM   4466 1HD2 ASN A 434      51.890  71.380  98.240  1.00  0.00
ATOM   4467 2HD2 ASN A 434      52.930  70.400  97.270  1.00  0.00
ATOM   4468  C   ASN A 434      48.570  68.800 100.470  1.00  0.00
ATOM   4469  O   ASN A 434      48.350  67.590 100.490  1.00  0.00
ATOM   4470  N   ILE A 435      47.950  69.650 101.290  1.00  0.00
ATOM   4471  H   ILE A 435      48.110  70.630 101.250  1.00  0.00
ATOM   4472  CA  ILE A 435      46.980  69.220 102.310  1.00  0.00
ATOM   4473  CB  ILE A 435      46.730  70.290 103.370  1.00  0.00
ATOM   4474  CG1 ILE A 435      48.020  70.670 104.090  1.00  0.00
ATOM   4475  CG2 ILE A 435      45.700  69.840 104.420  1.00  0.00
ATOM   4476  CD  ILE A 435      47.910  71.900 104.990  1.00  0.00
ATOM   4477  C   ILE A 435      45.690  68.710 101.670  1.00  0.00
ATOM   4478  O   ILE A 435      45.220  67.630 102.030  1.00  0.00
ATOM   4479  N   LEU A 436      45.220  69.410 100.640  1.00  0.00
ATOM   4480  H   LEU A 436      45.650  70.270 100.370  1.00  0.00
ATOM   4481  CA  LEU A 436      44.040  69.070  99.830  1.00  0.00
ATOM   4482  CB  LEU A 436      43.710  70.170  98.810  1.00  0.00
ATOM   4483  CG  LEU A 436      42.820  71.270  99.390  1.00  0.00
ATOM   4484  CD1 LEU A 436      42.730  72.430  98.410  1.00  0.00
ATOM   4485  CD2 LEU A 436      41.410  70.730  99.650  1.00  0.00
ATOM   4486  C   LEU A 436      44.050  67.720  99.110  1.00  0.00
ATOM   4487  O   LEU A 436      42.980  67.280  98.680  1.00  0.00
ATOM   4488  N   LEU A 437      45.210  67.100  98.940  1.00  0.00
ATOM   4489  H   LEU A 437      46.080  67.570  99.110  1.00  0.00
ATOM   4490  CA  LEU A 437      45.350  65.740  98.400  1.00  0.00
ATOM   4491  CB  LEU A 437      46.790  65.230  98.540  1.00  0.00
ATOM   4492  CG  LEU A 437      47.740  65.710  97.440  1.00  0.00
ATOM   4493  CD1 LEU A 437      49.180  65.400  97.860  1.00  0.00
ATOM   4494  CD2 LEU A 437      47.440  65.020  96.120  1.00  0.00
ATOM   4495  C   LEU A 437      44.430  64.690  99.030  1.00  0.00
ATOM   4496  O   LEU A 437      43.800  63.920  98.300  1.00  0.00
ATOM   4497  N   GLY A 438      44.280  64.790 100.350  1.00  0.00
ATOM   4498  H   GLY A 438      44.730  65.510 100.870  1.00  0.00
ATOM   4499  CA  GLY A 438      43.440  63.890 101.160  1.00  0.00
ATOM   4500  C   GLY A 438      41.970  63.900 100.770  1.00  0.00
ATOM   4501  O   GLY A 438      41.350  62.830 100.760  1.00  0.00
ATOM   4502  N   ARG A 439      41.460  65.070 100.390  1.00  0.00
ATOM   4503  H   ARG A 439      42.030  65.890 100.360  1.00  0.00
ATOM   4504  CA  ARG A 439      40.060  65.300  99.990  1.00  0.00
ATOM   4505  CB  ARG A 439      39.280  65.570 101.280  1.00  0.00
ATOM   4506  CG  ARG A 439      37.770  65.460 101.110  1.00  0.00
ATOM   4507  CD  ARG A 439      37.120  66.000 102.390  1.00  0.00
ATOM   4508  NE  ARG A 439      35.700  65.620 102.410  1.00  0.00
ATOM   4509  HE  ARG A 439      35.210  65.730 101.550  1.00  0.00
ATOM   4510  CZ  ARG A 439      35.060  65.160 103.490  1.00  0.00
ATOM   4511  NH1 ARG A 439      35.650  65.110 104.690  1.00  0.00
ATOM   4512 1HH1 ARG A 439      36.600  65.410 104.800  1.00  0.00
ATOM   4513 2HH1 ARG A 439      35.140  64.790 105.490  1.00  0.00
ATOM   4514  NH2 ARG A 439      33.840  64.620 103.340  1.00  0.00
ATOM   4515 1HH2 ARG A 439      33.440  64.560 102.420  1.00  0.00
ATOM   4516 2HH2 ARG A 439      33.340  64.290 104.140  1.00  0.00
ATOM   4517  C   ARG A 439      40.040  66.510  99.060  1.00  0.00
ATOM   4518  O   ARG A 439      40.130  67.630  99.550  1.00  0.00
ATOM   4519  N   PRO A 440      40.050  66.290  97.740  1.00  0.00
ATOM   4520  CA  PRO A 440      40.210  67.350  96.730  1.00  0.00
ATOM   4521  CB  PRO A 440      40.090  66.640  95.380  1.00  0.00
ATOM   4522  CG  PRO A 440      40.670  65.260  95.690  1.00  0.00
ATOM   4523  CD  PRO A 440      40.120  64.980  97.090  1.00  0.00
ATOM   4524  C   PRO A 440      39.280  68.570  96.810  1.00  0.00
ATOM   4525  O   PRO A 440      39.810  69.680  96.840  1.00  0.00
ATOM   4526  N   THR A 441      37.980  68.380  96.990  1.00  0.00
ATOM   4527  H   THR A 441      37.560  67.470  97.060  1.00  0.00
ATOM   4528  CA  THR A 441      37.050  69.510  97.090  1.00  0.00
ATOM   4529  CB  THR A 441      35.840  69.370  96.160  1.00  0.00
ATOM   4530  OG1 THR A 441      35.160  68.120  96.380  1.00  0.00
ATOM   4531  HG1 THR A 441      34.290  68.120  95.880  1.00  0.00
ATOM   4532  CG2 THR A 441      36.210  69.560  94.690  1.00  0.00
ATOM   4533  C   THR A 441      36.650  69.880  98.520  1.00  0.00
ATOM   4534  O   THR A 441      35.580  70.440  98.750  1.00  0.00
ATOM   4535  N   ALA A 442      37.530  69.610  99.470  1.00  0.00
ATOM   4536  H   ALA A 442      38.340  69.050  99.310  1.00  0.00
ATOM   4537  CA  ALA A 442      37.400  70.090 100.860  1.00  0.00
ATOM   4538  CB  ALA A 442      38.450  69.440 101.760  1.00  0.00
ATOM   4539  C   ALA A 442      37.590  71.610 100.910  1.00  0.00
ATOM   4540  O   ALA A 442      38.490  72.150 100.260  1.00  0.00
ATOM   4541  N   THR A 443      36.770  72.250 101.740  1.00  0.00
ATOM   4542  H   THR A 443      36.120  71.760 102.310  1.00  0.00
ATOM   4543  CA  THR A 443      36.790  73.710 101.960  1.00  0.00
ATOM   4544  CB  THR A 443      35.580  74.190 102.770  1.00  0.00
ATOM   4545  OG1 THR A 443      35.610  73.630 104.080  1.00  0.00
ATOM   4546  HG1 THR A 443      35.490  72.640 104.040  1.00  0.00
ATOM   4547  CG2 THR A 443      34.260  73.860 102.070  1.00  0.00
ATOM   4548  C   THR A 443      38.080  74.140 102.680  1.00  0.00
ATOM   4549  O   THR A 443      38.830  73.310 103.190  1.00  0.00
ATOM   4550  N   ASP A 444      38.310  75.450 102.670  1.00  0.00
ATOM   4551  H   ASP A 444      37.760  76.090 102.140  1.00  0.00
ATOM   4552  CA  ASP A 444      39.410  76.060 103.430  1.00  0.00
ATOM   4553  CB  ASP A 444      39.610  77.530 103.010  1.00  0.00
ATOM   4554  CG  ASP A 444      40.320  77.520 101.660  1.00  0.00
ATOM   4555  OD1 ASP A 444      39.610  77.570 100.630  1.00  0.00
ATOM   4556  OD2 ASP A 444      41.550  77.300 101.700  1.00  0.00
ATOM   4557  C   ASP A 444      39.280  75.970 104.950  1.00  0.00
ATOM   4558  O   ASP A 444      40.300  75.930 105.630  1.00  0.00
ATOM   4559  N   GLU A 445      38.040  75.940 105.430  1.00  0.00
ATOM   4560  H   GLU A 445      37.250  76.140 104.850  1.00  0.00
ATOM   4561  CA  GLU A 445      37.710  75.700 106.850  1.00  0.00
ATOM   4562  CB  GLU A 445      36.220  75.900 107.120  1.00  0.00
ATOM   4563  CG  GLU A 445      35.780  77.370 107.050  1.00  0.00
ATOM   4564  CD  GLU A 445      35.870  77.930 105.630  1.00  0.00
ATOM   4565  OE1 GLU A 445      35.320  77.280 104.710  1.00  0.00
ATOM   4566  OE2 GLU A 445      36.550  78.970 105.480  1.00  0.00
ATOM   4567  C   GLU A 445      38.110  74.280 107.250  1.00  0.00
ATOM   4568  O   GLU A 445      38.720  74.130 108.310  1.00  0.00
ATOM   4569  N   GLU A 446      37.840  73.310 106.380  1.00  0.00
ATOM   4570  H   GLU A 446      37.290  73.480 105.560  1.00  0.00
ATOM   4571  CA  GLU A 446      38.290  71.920 106.550  1.00  0.00
ATOM   4572  CB  GLU A 446      37.710  71.060 105.420  1.00  0.00
ATOM   4573  CG  GLU A 446      36.230  70.730 105.620  1.00  0.00
ATOM   4574  CD  GLU A 446      35.700  70.010 104.380  1.00  0.00
ATOM   4575  OE1 GLU A 446      34.960  70.670 103.640  1.00  0.00
ATOM   4576  OE2 GLU A 446      36.060  68.830 104.180  1.00  0.00
ATOM   4577  C   GLU A 446      39.810  71.770 106.560  1.00  0.00
ATOM   4578  O   GLU A 446      40.320  70.990 107.360  1.00  0.00
ATOM   4579  N   VAL A 447      40.510  72.480 105.670  1.00  0.00
ATOM   4580  H   VAL A 447      40.060  72.990 104.940  1.00  0.00
ATOM   4581  CA  VAL A 447      41.980  72.510 105.600  1.00  0.00
ATOM   4582  CB  VAL A 447      42.470  73.240 104.350  1.00  0.00
ATOM   4583  CG1 VAL A 447      43.990  73.380 104.280  1.00  0.00
ATOM   4584  CG2 VAL A 447      42.000  72.530 103.080  1.00  0.00
ATOM   4585  C   VAL A 447      42.560  73.100 106.880  1.00  0.00
ATOM   4586  O   VAL A 447      43.460  72.480 107.460  1.00  0.00
ATOM   4587  N   VAL A 448      42.010  74.220 107.350  1.00  0.00
ATOM   4588  H   VAL A 448      41.330  74.720 106.830  1.00  0.00
ATOM   4589  CA  VAL A 448      42.390  74.880 108.610  1.00  0.00
ATOM   4590  CB  VAL A 448      41.780  76.280 108.710  1.00  0.00
ATOM   4591  CG1 VAL A 448      41.980  76.940 110.070  1.00  0.00
ATOM   4592  CG2 VAL A 448      42.410  77.200 107.650  1.00  0.00
ATOM   4593  C   VAL A 448      42.110  74.000 109.830  1.00  0.00
ATOM   4594  O   VAL A 448      42.990  73.900 110.680  1.00  0.00
ATOM   4595  N   GLU A 449      40.960  73.320 109.900  1.00  0.00
ATOM   4596  H   GLU A 449      40.240  73.450 109.220  1.00  0.00
ATOM   4597  CA  GLU A 449      40.600  72.420 111.000  1.00  0.00
ATOM   4598  CB  GLU A 449      39.120  72.010 111.000  1.00  0.00
ATOM   4599  CG  GLU A 449      38.120  73.150 111.190  1.00  0.00
ATOM   4600  CD  GLU A 449      38.400  74.040 112.400  1.00  0.00
ATOM   4601  OE1 GLU A 449      38.240  73.530 113.530  1.00  0.00
ATOM   4602  OE2 GLU A 449      38.780  75.210 112.170  1.00  0.00
ATOM   4603  C   GLU A 449      41.460  71.160 111.090  1.00  0.00
ATOM   4604  O   GLU A 449      41.830  70.740 112.190  1.00  0.00
ATOM   4605  N   ALA A 450      41.760  70.570 109.930  1.00  0.00
ATOM   4606  H   ALA A 450      41.360  70.880 109.070  1.00  0.00
ATOM   4607  CA  ALA A 450      42.660  69.410 109.800  1.00  0.00
ATOM   4608  CB  ALA A 450      42.650  68.910 108.360  1.00  0.00
ATOM   4609  C   ALA A 450      44.100  69.770 110.180  1.00  0.00
ATOM   4610  O   ALA A 450      44.810  68.950 110.760  1.00  0.00
ATOM   4611  N   ALA A 451      44.500  70.980 109.790  1.00  0.00
ATOM   4612  H   ALA A 451      43.930  71.560 109.220  1.00  0.00
ATOM   4613  CA  ALA A 451      45.810  71.560 110.120  1.00  0.00
ATOM   4614  CB  ALA A 451      46.070  72.780 109.240  1.00  0.00
ATOM   4615  C   ALA A 451      45.910  71.930 111.610  1.00  0.00
ATOM   4616  O   ALA A 451      46.980  71.750 112.190  1.00  0.00
ATOM   4617  N   LYS A 452      44.830  72.390 112.230  1.00  0.00
ATOM   4618  H   LYS A 452      44.010  72.670 111.720  1.00  0.00
ATOM   4619  CA  LYS A 452      44.750  72.610 113.680  1.00  0.00
ATOM   4620  CB  LYS A 452      43.400  73.220 114.060  1.00  0.00
ATOM   4621  CG  LYS A 452      43.300  74.710 113.700  1.00  0.00
ATOM   4622  CD  LYS A 452      41.880  75.270 113.870  1.00  0.00
ATOM   4623  CE  LYS A 452      41.380  75.140 115.310  1.00  0.00
ATOM   4624  NZ  LYS A 452      40.030  75.690 115.460  1.00  0.00
ATOM   4625  HZ1 LYS A 452      40.060  76.680 115.330  1.00  0.00
ATOM   4626  HZ2 LYS A 452      39.430  75.300 114.770  1.00  0.00
ATOM   4627  HZ3 LYS A 452      39.670  75.480 116.370  1.00  0.00
ATOM   4628  C   LYS A 452      44.980  71.330 114.470  1.00  0.00
ATOM   4629  O   LYS A 452      45.670  71.360 115.490  1.00  0.00
ATOM   4630  N   MET A 453      44.450  70.210 113.970  1.00  0.00
ATOM   4631  H   MET A 453      43.850  70.220 113.170  1.00  0.00
ATOM   4632  CA  MET A 453      44.690  68.870 114.530  1.00  0.00
ATOM   4633  CB  MET A 453      43.780  67.810 113.910  1.00  0.00
ATOM   4634  CG  MET A 453      42.350  67.860 114.440  1.00  0.00
ATOM   4635  SD  MET A 453      41.420  66.380 113.880  1.00  0.00
ATOM   4636  CE  MET A 453      39.880  66.630 114.740  1.00  0.00
ATOM   4637  C   MET A 453      46.150  68.410 114.380  1.00  0.00
ATOM   4638  O   MET A 453      46.780  68.050 115.370  1.00  0.00
ATOM   4639  N   ALA A 454      46.680  68.480 113.160  1.00  0.00
ATOM   4640  H   ALA A 454      46.160  68.770 112.360  1.00  0.00
ATOM   4641  CA  ALA A 454      48.060  68.040 112.890  1.00  0.00
ATOM   4642  CB  ALA A 454      48.070  67.290 111.550  1.00  0.00
ATOM   4643  C   ALA A 454      49.130  69.130 112.960  1.00  0.00
ATOM   4644  O   ALA A 454      50.140  69.050 112.260  1.00  0.00
ATOM   4645  N   ASN A 455      48.890  70.130 113.810  1.00  0.00
ATOM   4646  H   ASN A 455      47.990  70.220 114.240  1.00  0.00
ATOM   4647  CA  ASN A 455      49.840  71.190 114.190  1.00  0.00
ATOM   4648  CB  ASN A 455      50.800  70.590 115.210  1.00  0.00
ATOM   4649  CG  ASN A 455      51.660  71.620 115.960  1.00  0.00
ATOM   4650  OD1 ASN A 455      52.780  71.910 115.560  1.00  0.00
ATOM   4651  ND2 ASN A 455      51.100  72.150 117.040  1.00  0.00
ATOM   4652 1HD2 ASN A 455      50.180  71.870 117.310  1.00  0.00
ATOM   4653 2HD2 ASN A 455      51.600  72.830 117.580  1.00  0.00
ATOM   4654  C   ASN A 455      50.520  71.910 113.020  1.00  0.00
ATOM   4655  O   ASN A 455      51.690  72.270 113.070  1.00  0.00
ATOM   4656  N   ALA A 456      49.760  72.190 111.970  1.00  0.00
ATOM   4657  H   ALA A 456      48.780  71.980 111.940  1.00  0.00
ATOM   4658  CA  ALA A 456      50.290  72.760 110.720  1.00  0.00
ATOM   4659  CB  ALA A 456      49.850  71.910 109.530  1.00  0.00
ATOM   4660  C   ALA A 456      49.920  74.230 110.480  1.00  0.00
ATOM   4661  O   ALA A 456      50.820  75.000 110.140  1.00  0.00
ATOM   4662  N   HIS A 457      48.720  74.650 110.880  1.00  0.00
ATOM   4663  H   HIS A 457      48.180  74.130 111.520  1.00  0.00
ATOM   4664  CA  HIS A 457      48.120  75.940 110.500  1.00  0.00
ATOM   4665  CB  HIS A 457      46.700  76.020 111.060  1.00  0.00
ATOM   4666  CG  HIS A 457      45.940  77.270 110.610  1.00  0.00
ATOM   4667  ND1 HIS A 457      45.830  77.710 109.360  1.00  0.00
ATOM   4668  CD2 HIS A 457      45.410  78.180 111.430  1.00  0.00
ATOM   4669  HD2 HIS A 457      44.410  78.020 111.830  1.00  0.00
ATOM   4670  CE1 HIS A 457      45.120  78.830 109.530  1.00  0.00
ATOM   4671  HE1 HIS A 457      44.550  79.340 108.760  1.00  0.00
ATOM   4672  NE2 HIS A 457      45.460  79.300 110.720  1.00  0.00
ATOM   4673  HE2 HIS A 457      45.770  80.220 110.980  1.00  0.00
ATOM   4674  C   HIS A 457      48.940  77.180 110.850  1.00  0.00
ATOM   4675  O   HIS A 457      49.120  78.040 109.990  1.00  0.00
ATOM   4676  N   ASP A 458      49.440  77.260 112.080  1.00  0.00
ATOM   4677  H   ASP A 458      49.350  76.520 112.750  1.00  0.00
ATOM   4678  CA  ASP A 458      50.200  78.430 112.560  1.00  0.00
ATOM   4679  CB  ASP A 458      50.360  78.440 114.080  1.00  0.00
ATOM   4680  CG  ASP A 458      49.020  78.780 114.740  1.00  0.00
ATOM   4681  OD1 ASP A 458      48.660  79.970 114.710  1.00  0.00
ATOM   4682  OD2 ASP A 458      48.410  77.820 115.270  1.00  0.00
ATOM   4683  C   ASP A 458      51.580  78.590 111.930  1.00  0.00
ATOM   4684  O   ASP A 458      51.960  79.720 111.620  1.00  0.00
ATOM   4685  N   PHE A 459      52.290  77.480 111.770  1.00  0.00
ATOM   4686  H   PHE A 459      51.970  76.590 112.080  1.00  0.00
ATOM   4687  CA  PHE A 459      53.610  77.470 111.120  1.00  0.00
ATOM   4688  CB  PHE A 459      54.330  76.160 111.450  1.00  0.00
ATOM   4689  CG  PHE A 459      54.650  75.210 110.290  1.00  0.00
ATOM   4690  CD1 PHE A 459      55.790  75.400 109.510  1.00  0.00
ATOM   4691  HD1 PHE A 459      56.490  76.190 109.760  1.00  0.00
ATOM   4692  CD2 PHE A 459      53.780  74.180 109.990  1.00  0.00
ATOM   4693  HD2 PHE A 459      53.010  73.910 110.710  1.00  0.00
ATOM   4694  CE1 PHE A 459      56.030  74.580 108.420  1.00  0.00
ATOM   4695  HE1 PHE A 459      56.970  74.690 107.870  1.00  0.00
ATOM   4696  CE2 PHE A 459      54.000  73.370 108.880  1.00  0.00
ATOM   4697  HE2 PHE A 459      53.250  72.640 108.580  1.00  0.00
ATOM   4698  CZ  PHE A 459      55.130  73.580 108.090  1.00  0.00
ATOM   4699  HZ  PHE A 459      55.290  72.960 107.210  1.00  0.00
ATOM   4700  C   PHE A 459      53.520  77.870 109.650  1.00  0.00
ATOM   4701  O   PHE A 459      54.350  78.670 109.200  1.00  0.00
ATOM   4702  N   ILE A 460      52.480  77.440 108.950  1.00  0.00
ATOM   4703  H   ILE A 460      51.860  76.740 109.330  1.00  0.00
ATOM   4704  CA  ILE A 460      52.160  77.830 107.570  1.00  0.00
ATOM   4705  CB  ILE A 460      51.010  77.010 107.010  1.00  0.00
ATOM   4706  CG1 ILE A 460      51.330  75.510 107.030  1.00  0.00
ATOM   4707  CG2 ILE A 460      50.660  77.410 105.570  1.00  0.00
ATOM   4708  CD  ILE A 460      50.070  74.660 106.840  1.00  0.00
ATOM   4709  C   ILE A 460      51.880  79.330 107.460  1.00  0.00
ATOM   4710  O   ILE A 460      52.360  79.980 106.520  1.00  0.00
ATOM   4711  N   MET A 461      51.120  79.890 108.390  1.00  0.00
ATOM   4712  H   MET A 461      50.690  79.340 109.110  1.00  0.00
ATOM   4713  CA  MET A 461      50.800  81.330 108.440  1.00  0.00
ATOM   4714  CB  MET A 461      49.710  81.590 109.490  1.00  0.00
ATOM   4715  CG  MET A 461      48.340  81.100 109.000  1.00  0.00
ATOM   4716  SD  MET A 461      47.780  81.960 107.490  1.00  0.00
ATOM   4717  CE  MET A 461      46.180  81.220 107.260  1.00  0.00
ATOM   4718  C   MET A 461      52.020  82.220 108.680  1.00  0.00
ATOM   4719  O   MET A 461      52.130  83.270 108.050  1.00  0.00
ATOM   4720  N   ASN A 462      52.910  81.750 109.550  1.00  0.00
ATOM   4721  H   ASN A 462      52.710  80.950 110.120  1.00  0.00
ATOM   4722  CA  ASN A 462      54.220  82.370 109.830  1.00  0.00
ATOM   4723  CB  ASN A 462      54.740  81.750 111.140  1.00  0.00
ATOM   4724  CG  ASN A 462      55.850  82.560 111.810  1.00  0.00
ATOM   4725  OD1 ASN A 462      56.960  82.080 111.980  1.00  0.00
ATOM   4726  ND2 ASN A 462      55.500  83.760 112.260  1.00  0.00
ATOM   4727 1HD2 ASN A 462      54.560  84.080 112.160  1.00  0.00
ATOM   4728 2HD2 ASN A 462      56.170  84.340 112.720  1.00  0.00
ATOM   4729  C   ASN A 462      55.220  82.270 108.680  1.00  0.00
ATOM   4730  O   ASN A 462      56.210  82.990 108.690  1.00  0.00
ATOM   4731  N   LEU A 463      55.030  81.330 107.750  1.00  0.00
ATOM   4732  H   LEU A 463      54.340  80.620 107.870  1.00  0.00
ATOM   4733  CA  LEU A 463      55.740  81.270 106.470  1.00  0.00
ATOM   4734  CB  LEU A 463      55.480  79.940 105.750  1.00  0.00
ATOM   4735  CG  LEU A 463      56.180  78.710 106.340  1.00  0.00
ATOM   4736  CD1 LEU A 463      55.810  77.460 105.540  1.00  0.00
ATOM   4737  CD2 LEU A 463      57.700  78.890 106.360  1.00  0.00
ATOM   4738  C   LEU A 463      55.340  82.430 105.560  1.00  0.00
ATOM   4739  O   LEU A 463      54.200  82.870 105.690  1.00  0.00
ATOM   4740  N   PRO A 464      56.190  82.890 104.650  1.00  0.00
ATOM   4741  CA  PRO A 464      55.910  84.020 103.750  1.00  0.00
ATOM   4742  CB  PRO A 464      57.100  84.140 102.800  1.00  0.00
ATOM   4743  CG  PRO A 464      58.240  83.530 103.610  1.00  0.00
ATOM   4744  CD  PRO A 464      57.550  82.390 104.360  1.00  0.00
ATOM   4745  C   PRO A 464      54.640  83.760 102.930  1.00  0.00
ATOM   4746  O   PRO A 464      54.500  82.710 102.300  1.00  0.00
ATOM   4747  N   GLN A 465      53.770  84.770 103.000  1.00  0.00
ATOM   4748  H   GLN A 465      54.040  85.620 103.450  1.00  0.00
ATOM   4749  CA  GLN A 465      52.410  84.810 102.460  1.00  0.00
ATOM   4750  CB  GLN A 465      52.320  84.560 100.950  1.00  0.00
ATOM   4751  CG  GLN A 465      53.130  85.610 100.200  1.00  0.00
ATOM   4752  CD  GLN A 465      52.740  85.570  98.720  1.00  0.00
ATOM   4753  OE1 GLN A 465      51.890  86.350  98.290  1.00  0.00
ATOM   4754  NE2 GLN A 465      53.340  84.640  97.980  1.00  0.00
ATOM   4755 1HE2 GLN A 465      54.010  84.020  98.400  1.00  0.00
ATOM   4756 2HE2 GLN A 465      53.110  84.560  97.020  1.00  0.00
ATOM   4757  C   GLN A 465      51.400  83.910 103.180  1.00  0.00
ATOM   4758  O   GLN A 465      50.320  84.390 103.510  1.00  0.00
ATOM   4759  N   GLY A 466      51.760  82.650 103.440  1.00  0.00
ATOM   4760  H   GLY A 466      52.640  82.280 103.150  1.00  0.00
ATOM   4761  CA  GLY A 466      50.890  81.700 104.150  1.00  0.00
ATOM   4762  C   GLY A 466      50.780  80.390 103.360  1.00  0.00
ATOM   4763  O   GLY A 466      51.770  79.720 103.120  1.00  0.00
ATOM   4764  N   TYR A 467      49.540  80.070 103.000  1.00  0.00
ATOM   4765  H   TYR A 467      48.770  80.680 103.180  1.00  0.00
ATOM   4766  CA  TYR A 467      49.170  78.830 102.290  1.00  0.00
ATOM   4767  CB  TYR A 467      47.650  78.640 102.400  1.00  0.00
ATOM   4768  CG  TYR A 467      47.280  77.900 103.680  1.00  0.00
ATOM   4769  CD1 TYR A 467      47.080  78.590 104.870  1.00  0.00
ATOM   4770  HD1 TYR A 467      47.110  79.680 104.880  1.00  0.00
ATOM   4771  CD2 TYR A 467      47.180  76.520 103.660  1.00  0.00
ATOM   4772  HD2 TYR A 467      47.340  75.970 102.730  1.00  0.00
ATOM   4773  CE1 TYR A 467      46.800  77.890 106.040  1.00  0.00
ATOM   4774  HE1 TYR A 467      46.730  78.420 106.990  1.00  0.00
ATOM   4775  CE2 TYR A 467      46.890  75.820 104.830  1.00  0.00
ATOM   4776  HE2 TYR A 467      46.790  74.730 104.800  1.00  0.00
ATOM   4777  CZ  TYR A 467      46.700  76.500 106.020  1.00  0.00
ATOM   4778  OH  TYR A 467      46.430  75.810 107.150  1.00  0.00
ATOM   4779  HH  TYR A 467      46.320  76.450 107.910  1.00  0.00
ATOM   4780  C   TYR A 467      49.630  78.720 100.830  1.00  0.00
ATOM   4781  O   TYR A 467      49.710  77.610 100.300  1.00  0.00
ATOM   4782  N   ASP A 468      49.850  79.870 100.210  1.00  0.00
ATOM   4783  H   ASP A 468      49.650  80.740 100.650  1.00  0.00
ATOM   4784  CA  ASP A 468      50.330  80.010  98.820  1.00  0.00
ATOM   4785  CB  ASP A 468      50.260  81.480  98.390  1.00  0.00
ATOM   4786  CG  ASP A 468      48.800  81.920  98.260  1.00  0.00
ATOM   4787  OD1 ASP A 468      48.200  82.260  99.300  1.00  0.00
ATOM   4788  OD2 ASP A 468      48.290  81.870  97.120  1.00  0.00
ATOM   4789  C   ASP A 468      51.760  79.500  98.580  1.00  0.00
ATOM   4790  O   ASP A 468      52.110  79.220  97.440  1.00  0.00
ATOM   4791  N   THR A 469      52.550  79.400  99.650  1.00  0.00
ATOM   4792  H   THR A 469      52.200  79.460 100.580  1.00  0.00
ATOM   4793  CA  THR A 469      53.980  79.080  99.540  1.00  0.00
ATOM   4794  CB  THR A 469      54.710  79.410 100.850  1.00  0.00
ATOM   4795  OG1 THR A 469      56.110  79.420 100.580  1.00  0.00
ATOM   4796  HG1 THR A 469      56.610  79.370 101.450  1.00  0.00
ATOM   4797  CG2 THR A 469      54.400  78.450 102.000  1.00  0.00
ATOM   4798  C   THR A 469      54.230  77.650  99.050  1.00  0.00
ATOM   4799  O   THR A 469      53.560  76.710  99.460  1.00  0.00
ATOM   4800  N   GLU A 470      55.180  77.550  98.130  1.00  0.00
ATOM   4801  H   GLU A 470      55.680  78.350  97.790  1.00  0.00
ATOM   4802  CA  GLU A 470      55.560  76.280  97.490  1.00  0.00
ATOM   4803  CB  GLU A 470      56.020  76.540  96.060  1.00  0.00
ATOM   4804  CG  GLU A 470      54.840  77.020  95.220  1.00  0.00
ATOM   4805  CD  GLU A 470      55.330  77.580  93.890  1.00  0.00
ATOM   4806  OE1 GLU A 470      56.150  76.890  93.250  1.00  0.00
ATOM   4807  OE2 GLU A 470      54.860  78.690  93.560  1.00  0.00
ATOM   4808  C   GLU A 470      56.640  75.530  98.270  1.00  0.00
ATOM   4809  O   GLU A 470      57.390  76.120  99.060  1.00  0.00
ATOM   4810  N   VAL A 471      56.620  74.220  98.090  1.00  0.00
ATOM   4811  H   VAL A 471      55.960  73.780  97.470  1.00  0.00
ATOM   4812  CA  VAL A 471      57.560  73.290  98.730  1.00  0.00
ATOM   4813  CB  VAL A 471      56.880  72.390  99.770  1.00  0.00
ATOM   4814  CG1 VAL A 471      56.490  73.230 100.990  1.00  0.00
ATOM   4815  CG2 VAL A 471      55.680  71.630  99.200  1.00  0.00
ATOM   4816  C   VAL A 471      58.360  72.480  97.710  1.00  0.00
ATOM   4817  O   VAL A 471      57.950  72.310  96.560  1.00  0.00
ATOM   4818  N   GLY A 472      59.500  71.990  98.190  1.00  0.00
ATOM   4819  H   GLY A 472      59.700  71.970  99.170  1.00  0.00
ATOM   4820  CA  GLY A 472      60.530  71.370  97.350  1.00  0.00
ATOM   4821  C   GLY A 472      60.290  69.880  97.090  1.00  0.00
ATOM   4822  O   GLY A 472      59.770  69.150  97.930  1.00  0.00
ATOM   4823  N   GLU A 473      60.880  69.490  95.960  1.00  0.00
ATOM   4824  H   GLU A 473      61.310  70.160  95.360  1.00  0.00
ATOM   4825  CA  GLU A 473      60.890  68.130  95.410  1.00  0.00
ATOM   4826  CB  GLU A 473      61.940  68.090  94.300  1.00  0.00
ATOM   4827  CG  GLU A 473      61.370  68.590  92.980  1.00  0.00
ATOM   4828  CD  GLU A 473      60.960  67.440  92.060  1.00  0.00
ATOM   4829  OE1 GLU A 473      59.830  67.510  91.540  1.00  0.00
ATOM   4830  OE2 GLU A 473      61.780  66.520  91.890  1.00  0.00
ATOM   4831  C   GLU A 473      61.200  67.010  96.410  1.00  0.00
ATOM   4832  O   GLU A 473      62.210  67.060  97.110  1.00  0.00
ATOM   4833  N   ARG A 474      60.360  65.980  96.290  1.00  0.00
ATOM   4834  H   ARG A 474      59.650  66.010  95.600  1.00  0.00
ATOM   4835  CA  ARG A 474      60.310  64.740  97.090  1.00  0.00
ATOM   4836  CB  ARG A 474      61.590  63.900  96.950  1.00  0.00
ATOM   4837  CG  ARG A 474      61.370  62.450  97.370  1.00  0.00
ATOM   4838  CD  ARG A 474      62.670  61.820  97.880  1.00  0.00
ATOM   4839  NE  ARG A 474      63.080  62.530  99.100  1.00  0.00
ATOM   4840  HE  ARG A 474      63.590  63.380  98.940  1.00  0.00
ATOM   4841  CZ  ARG A 474      62.850  62.140 100.360  1.00  0.00
ATOM   4842  NH1 ARG A 474      62.300  60.940 100.630  1.00  0.00
ATOM   4843 1HH1 ARG A 474      62.060  60.330  99.870  1.00  0.00
ATOM   4844 2HH1 ARG A 474      62.140  60.670 101.580  1.00  0.00
ATOM   4845  NH2 ARG A 474      63.010  63.010 101.360  1.00  0.00
ATOM   4846 1HH2 ARG A 474      63.300  63.950 101.160  1.00  0.00
ATOM   4847 2HH2 ARG A 474      62.820  62.740 102.300  1.00  0.00
ATOM   4848  C   ARG A 474      59.980  64.990  98.570  1.00  0.00
ATOM   4849  O   ARG A 474      59.030  64.420  99.090  1.00  0.00
ATOM   4850  N   GLY A 475      60.850  65.750  99.240  1.00  0.00
ATOM   4851  H   GLY A 475      61.690  66.090  98.810  1.00  0.00
ATOM   4852  CA  GLY A 475      60.650  66.200 100.620  1.00  0.00
ATOM   4853  C   GLY A 475      61.800  67.090 101.080  1.00  0.00
ATOM   4854  O   GLY A 475      62.630  66.680 101.890  1.00  0.00
ATOM   4855  N   VAL A 476      61.860  68.270 100.460  1.00  0.00
ATOM   4856  H   VAL A 476      61.290  68.490  99.670  1.00  0.00
ATOM   4857  CA  VAL A 476      62.740  69.370 100.880  1.00  0.00
ATOM   4858  CB  VAL A 476      63.930  69.590  99.950  1.00  0.00
ATOM   4859  CG1 VAL A 476      65.000  68.510 100.120  1.00  0.00
ATOM   4860  CG2 VAL A 476      63.550  69.680  98.470  1.00  0.00
ATOM   4861  C   VAL A 476      61.950  70.660 101.150  1.00  0.00
ATOM   4862  O   VAL A 476      60.730  70.660 101.090  1.00  0.00
ATOM   4863  N   LYS A 477      62.700  71.710 101.450  1.00  0.00
ATOM   4864  H   LYS A 477      63.700  71.640 101.390  1.00  0.00
ATOM   4865  CA  LYS A 477      62.260  73.040 101.900  1.00  0.00
ATOM   4866  CB  LYS A 477      61.350  73.770 100.910  1.00  0.00
ATOM   4867  CG  LYS A 477      62.130  74.160  99.650  1.00  0.00
ATOM   4868  CD  LYS A 477      61.330  75.140  98.800  1.00  0.00
ATOM   4869  CE  LYS A 477      61.240  76.490  99.500  1.00  0.00
ATOM   4870  NZ  LYS A 477      60.190  77.320  98.900  1.00  0.00
ATOM   4871  HZ1 LYS A 477      59.310  76.870  99.040  1.00  0.00
ATOM   4872  HZ2 LYS A 477      60.180  78.220  99.340  1.00  0.00
ATOM   4873  HZ3 LYS A 477      60.360  77.420  97.920  1.00  0.00
ATOM   4874  C   LYS A 477      61.710  73.130 103.320  1.00  0.00
ATOM   4875  O   LYS A 477      61.680  74.220 103.900  1.00  0.00
ATOM   4876  N   LEU A 478      61.220  72.010 103.840  1.00  0.00
ATOM   4877  H   LEU A 478      61.120  71.170 103.300  1.00  0.00
ATOM   4878  CA  LEU A 478      60.780  71.890 105.230  1.00  0.00
ATOM   4879  CB  LEU A 478      59.270  71.610 105.310  1.00  0.00
ATOM   4880  CG  LEU A 478      58.390  72.750 104.790  1.00  0.00
ATOM   4881  CD1 LEU A 478      56.930  72.310 104.800  1.00  0.00
ATOM   4882  CD2 LEU A 478      58.570  74.020 105.630  1.00  0.00
ATOM   4883  C   LEU A 478      61.550  70.780 105.960  1.00  0.00
ATOM   4884  O   LEU A 478      62.070  69.840 105.370  1.00  0.00
ATOM   4885  N   SER A 479      61.640  71.010 107.270  1.00  0.00
ATOM   4886  H   SER A 479      61.340  71.880 107.660  1.00  0.00
ATOM   4887  CA  SER A 479      62.140  70.070 108.290  1.00  0.00
ATOM   4888  CB  SER A 479      62.090  70.860 109.600  1.00  0.00
ATOM   4889  OG  SER A 479      62.190  70.050 110.770  1.00  0.00
ATOM   4890  HG  SER A 479      63.010  69.480 110.720  1.00  0.00
ATOM   4891  C   SER A 479      61.290  68.800 108.350  1.00  0.00
ATOM   4892  O   SER A 479      60.120  68.800 107.960  1.00  0.00
ATOM   4893  N   GLY A 480      61.890  67.740 108.880  1.00  0.00
ATOM   4894  H   GLY A 480      62.810  67.810 109.250  1.00  0.00
ATOM   4895  CA  GLY A 480      61.320  66.390 109.030  1.00  0.00
ATOM   4896  C   GLY A 480      59.930  66.370 109.670  1.00  0.00
ATOM   4897  O   GLY A 480      58.960  65.980 109.020  1.00  0.00
ATOM   4898  N   GLY A 481      59.870  66.770 110.930  1.00  0.00
ATOM   4899  H   GLY A 481      60.690  66.930 111.480  1.00  0.00
ATOM   4900  CA  GLY A 481      58.610  66.880 111.690  1.00  0.00
ATOM   4901  C   GLY A 481      57.550  67.750 111.000  1.00  0.00
ATOM   4902  O   GLY A 481      56.410  67.310 110.890  1.00  0.00
ATOM   4903  N   GLN A 482      57.970  68.880 110.430  1.00  0.00
ATOM   4904  H   GLN A 482      58.910  69.200 110.540  1.00  0.00
ATOM   4905  CA  GLN A 482      57.110  69.790 109.660  1.00  0.00
ATOM   4906  CB  GLN A 482      57.900  71.010 109.160  1.00  0.00
ATOM   4907  CG  GLN A 482      58.390  71.940 110.270  1.00  0.00
ATOM   4908  CD  GLN A 482      59.140  73.140 109.690  1.00  0.00
ATOM   4909  OE1 GLN A 482      59.860  73.050 108.700  1.00  0.00
ATOM   4910  NE2 GLN A 482      58.930  74.290 110.320  1.00  0.00
ATOM   4911 1HE2 GLN A 482      58.320  74.320 111.110  1.00  0.00
ATOM   4912 2HE2 GLN A 482      59.360  75.120 109.970  1.00  0.00
ATOM   4913  C   GLN A 482      56.440  69.120 108.460  1.00  0.00
ATOM   4914  O   GLN A 482      55.250  69.320 108.270  1.00  0.00
ATOM   4915  N   LYS A 483      57.180  68.280 107.740  1.00  0.00
ATOM   4916  H   LYS A 483      58.140  68.120 107.960  1.00  0.00
ATOM   4917  CA  LYS A 483      56.710  67.510 106.580  1.00  0.00
ATOM   4918  CB  LYS A 483      57.870  66.860 105.820  1.00  0.00
ATOM   4919  CG  LYS A 483      58.810  67.880 105.160  1.00  0.00
ATOM   4920  CD  LYS A 483      59.990  67.200 104.460  1.00  0.00
ATOM   4921  CE  LYS A 483      60.890  66.480 105.460  1.00  0.00
ATOM   4922  NZ  LYS A 483      61.950  65.700 104.820  1.00  0.00
ATOM   4923  HZ1 LYS A 483      62.460  65.190 105.520  1.00  0.00
ATOM   4924  HZ2 LYS A 483      61.560  65.050 104.160  1.00  0.00
ATOM   4925  HZ3 LYS A 483      62.580  66.320 104.350  1.00  0.00
ATOM   4926  C   LYS A 483      55.710  66.410 106.950  1.00  0.00
ATOM   4927  O   LYS A 483      54.740  66.200 106.220  1.00  0.00
ATOM   4928  N   GLN A 484      56.020  65.690 108.030  1.00  0.00
ATOM   4929  H   GLN A 484      56.870  65.820 108.530  1.00  0.00
ATOM   4930  CA  GLN A 484      55.170  64.600 108.540  1.00  0.00
ATOM   4931  CB  GLN A 484      55.900  63.810 109.620  1.00  0.00
ATOM   4932  CG  GLN A 484      57.030  63.010 108.980  1.00  0.00
ATOM   4933  CD  GLN A 484      57.810  62.170 110.000  1.00  0.00
ATOM   4934  OE1 GLN A 484      57.750  62.380 111.210  1.00  0.00
ATOM   4935  NE2 GLN A 484      58.520  61.190 109.460  1.00  0.00
ATOM   4936 1HE2 GLN A 484      58.490  61.050 108.470  1.00  0.00
ATOM   4937 2HE2 GLN A 484      59.090  60.610 110.020  1.00  0.00
ATOM   4938  C   GLN A 484      53.820  65.060 109.090  1.00  0.00
ATOM   4939  O   GLN A 484      52.840  64.340 108.900  1.00  0.00
ATOM   4940  N   ARG A 485      53.800  66.230 109.730  1.00  0.00
ATOM   4941  H   ARG A 485      54.640  66.720 109.970  1.00  0.00
ATOM   4942  CA  ARG A 485      52.560  66.880 110.190  1.00  0.00
ATOM   4943  CB  ARG A 485      52.830  68.280 110.750  1.00  0.00
ATOM   4944  CG  ARG A 485      53.650  68.330 112.040  1.00  0.00
ATOM   4945  CD  ARG A 485      53.610  69.790 112.520  1.00  0.00
ATOM   4946  NE  ARG A 485      54.660  70.080 113.500  1.00  0.00
ATOM   4947  HE  ARG A 485      54.720  69.450 114.270  1.00  0.00
ATOM   4948  CZ  ARG A 485      55.460  71.150 113.450  1.00  0.00
ATOM   4949  NH1 ARG A 485      55.310  72.100 112.520  1.00  0.00
ATOM   4950 1HH1 ARG A 485      54.590  72.010 111.840  1.00  0.00
ATOM   4951 2HH1 ARG A 485      55.910  72.900 112.510  1.00  0.00
ATOM   4952  NH2 ARG A 485      56.490  71.250 114.310  1.00  0.00
ATOM   4953 1HH2 ARG A 485      56.650  70.520 114.970  1.00  0.00
ATOM   4954 2HH2 ARG A 485      57.080  72.060 114.290  1.00  0.00
ATOM   4955  C   ARG A 485      51.570  67.070 109.050  1.00  0.00
ATOM   4956  O   ARG A 485      50.360  66.920 109.250  1.00  0.00
ATOM   4957  N   LEU A 486      52.090  67.420 107.880  1.00  0.00
ATOM   4958  H   LEU A 486      53.080  67.570 107.790  1.00  0.00
ATOM   4959  CA  LEU A 486      51.340  67.650 106.640  1.00  0.00
ATOM   4960  CB  LEU A 486      52.250  68.380 105.640  1.00  0.00
ATOM   4961  CG  LEU A 486      52.750  69.730 106.160  1.00  0.00
ATOM   4962  CD1 LEU A 486      53.850  70.260 105.250  1.00  0.00
ATOM   4963  CD2 LEU A 486      51.620  70.760 106.300  1.00  0.00
ATOM   4964  C   LEU A 486      50.740  66.380 106.030  1.00  0.00
ATOM   4965  O   LEU A 486      49.660  66.450 105.460  1.00  0.00
ATOM   4966  N   SER A 487      51.450  65.260 106.120  1.00  0.00
ATOM   4967  H   SER A 487      52.390  65.260 106.460  1.00  0.00
ATOM   4968  CA  SER A 487      50.960  63.940 105.710  1.00  0.00
ATOM   4969  CB  SER A 487      52.080  62.900 105.630  1.00  0.00
ATOM   4970  OG  SER A 487      52.690  62.970 104.340  1.00  0.00
ATOM   4971  HG  SER A 487      52.990  63.910 104.150  1.00  0.00
ATOM   4972  C   SER A 487      49.850  63.380 106.600  1.00  0.00
ATOM   4973  O   SER A 487      48.930  62.710 106.120  1.00  0.00
ATOM   4974  N   ILE A 488      49.980  63.610 107.910  1.00  0.00
ATOM   4975  H   ILE A 488      50.820  63.990 108.290  1.00  0.00
ATOM   4976  CA  ILE A 488      48.960  63.290 108.920  1.00  0.00
ATOM   4977  CB  ILE A 488      49.580  63.280 110.320  1.00  0.00
ATOM   4978  CG1 ILE A 488      50.780  62.330 110.390  1.00  0.00
ATOM   4979  CG2 ILE A 488      48.560  62.870 111.390  1.00  0.00
ATOM   4980  CD  ILE A 488      51.660  62.540 111.630  1.00  0.00
ATOM   4981  C   ILE A 488      47.740  64.200 108.790  1.00  0.00
ATOM   4982  O   ILE A 488      46.620  63.770 109.070  1.00  0.00
ATOM   4983  N   ALA A 489      47.940  65.430 108.340  1.00  0.00
ATOM   4984  H   ALA A 489      48.860  65.800 108.210  1.00  0.00
ATOM   4985  CA  ALA A 489      46.880  66.390 108.020  1.00  0.00
ATOM   4986  CB  ALA A 489      47.450  67.790 107.750  1.00  0.00
ATOM   4987  C   ALA A 489      46.010  65.970 106.830  1.00  0.00
ATOM   4988  O   ALA A 489      44.820  66.280 106.810  1.00  0.00
ATOM   4989  N   ARG A 490      46.620  65.290 105.860  1.00  0.00
ATOM   4990  H   ARG A 490      47.620  65.200 105.830  1.00  0.00
ATOM   4991  CA  ARG A 490      45.930  64.680 104.720  1.00  0.00
ATOM   4992  CB  ARG A 490      46.920  64.020 103.750  1.00  0.00
ATOM   4993  CG  ARG A 490      47.830  65.000 103.020  1.00  0.00
ATOM   4994  CD  ARG A 490      48.810  64.240 102.130  1.00  0.00
ATOM   4995  NE  ARG A 490      49.640  65.200 101.380  1.00  0.00
ATOM   4996  HE  ARG A 490      49.160  66.020 101.080  1.00  0.00
ATOM   4997  CZ  ARG A 490      50.940  65.080 101.100  1.00  0.00
ATOM   4998  NH1 ARG A 490      51.660  64.030 101.510  1.00  0.00
ATOM   4999 1HH1 ARG A 490      51.230  63.310 102.050  1.00  0.00
ATOM   5000 2HH1 ARG A 490      52.630  63.960 101.270  1.00  0.00
ATOM   5001  NH2 ARG A 490      51.550  66.040 100.390  1.00  0.00
ATOM   5002 1HH2 ARG A 490      51.040  66.840 100.090  1.00  0.00
ATOM   5003 2HH2 ARG A 490      52.520  65.950 100.150  1.00  0.00
ATOM   5004  C   ARG A 490      44.880  63.650 105.130  1.00  0.00
ATOM   5005  O   ARG A 490      43.770  63.700 104.610  1.00  0.00
ATOM   5006  N   ILE A 491      45.220  62.760 106.070  1.00  0.00
ATOM   5007  H   ILE A 491      46.140  62.730 106.460  1.00  0.00
ATOM   5008  CA  ILE A 491      44.290  61.750 106.580  1.00  0.00
ATOM   5009  CB  ILE A 491      44.950  60.470 107.100  1.00  0.00
ATOM   5010  CG1 ILE A 491      45.920  60.660 108.270  1.00  0.00
ATOM   5011  CG2 ILE A 491      45.630  59.710 105.960  1.00  0.00
ATOM   5012  CD  ILE A 491      45.240  60.480 109.630  1.00  0.00
ATOM   5013  C   ILE A 491      43.220  62.290 107.530  1.00  0.00
ATOM   5014  O   ILE A 491      42.100  61.770 107.510  1.00  0.00
ATOM   5015  N   PHE A 492      43.540  63.310 108.320  1.00  0.00
ATOM   5016  H   PHE A 492      44.480  63.640 108.420  1.00  0.00
ATOM   5017  CA  PHE A 492      42.570  64.000 109.180  1.00  0.00
ATOM   5018  CB  PHE A 492      43.230  64.940 110.190  1.00  0.00
ATOM   5019  CG  PHE A 492      44.050  64.320 111.330  1.00  0.00
ATOM   5020  CD1 PHE A 492      45.080  65.080 111.870  1.00  0.00
ATOM   5021  HD1 PHE A 492      45.290  66.070 111.470  1.00  0.00
ATOM   5022  CD2 PHE A 492      43.760  63.070 111.870  1.00  0.00
ATOM   5023  HD2 PHE A 492      42.890  62.500 111.560  1.00  0.00
ATOM   5024  CE1 PHE A 492      45.810  64.600 112.960  1.00  0.00
ATOM   5025  HE1 PHE A 492      46.550  65.240 113.430  1.00  0.00
ATOM   5026  CE2 PHE A 492      44.520  62.580 112.930  1.00  0.00
ATOM   5027  HE2 PHE A 492      44.350  61.570 113.300  1.00  0.00
ATOM   5028  CZ  PHE A 492      45.540  63.350 113.480  1.00  0.00
ATOM   5029  HZ  PHE A 492      46.140  62.960 114.300  1.00  0.00
ATOM   5030  C   PHE A 492      41.500  64.780 108.410  1.00  0.00
ATOM   5031  O   PHE A 492      40.350  64.850 108.840  1.00  0.00
ATOM   5032  N   LEU A 493      41.910  65.360 107.280  1.00  0.00
ATOM   5033  H   LEU A 493      42.880  65.380 107.040  1.00  0.00
ATOM   5034  CA  LEU A 493      41.050  66.070 106.330  1.00  0.00
ATOM   5035  CB  LEU A 493      41.940  66.680 105.240  1.00  0.00
ATOM   5036  CG  LEU A 493      41.210  67.550 104.220  1.00  0.00
ATOM   5037  CD1 LEU A 493      40.510  68.730 104.890  1.00  0.00
ATOM   5038  CD2 LEU A 493      42.190  68.070 103.170  1.00  0.00
ATOM   5039  C   LEU A 493      39.980  65.150 105.750  1.00  0.00
ATOM   5040  O   LEU A 493      38.800  65.510 105.720  1.00  0.00
ATOM   5041  N   ASN A 494      40.380  63.940 105.380  1.00  0.00
ATOM   5042  H   ASN A 494      41.330  63.640 105.460  1.00  0.00
ATOM   5043  CA  ASN A 494      39.450  62.940 104.850  1.00  0.00
ATOM   5044  CB  ASN A 494      40.230  61.880 104.070  1.00  0.00
ATOM   5045  CG  ASN A 494      39.320  61.000 103.210  1.00  0.00
ATOM   5046  OD1 ASN A 494      38.250  61.410 102.780  1.00  0.00
ATOM   5047  ND2 ASN A 494      39.790  59.780 102.970  1.00  0.00
ATOM   5048 1HD2 ASN A 494      40.680  59.510 103.340  1.00  0.00
ATOM   5049 2HD2 ASN A 494      39.260  59.140 102.420  1.00  0.00
ATOM   5050  C   ASN A 494      38.590  62.310 105.960  1.00  0.00
ATOM   5051  O   ASN A 494      37.410  62.050 105.720  1.00  0.00
ATOM   5052  N   ASN A 495      39.170  62.140 107.140  1.00  0.00
ATOM   5053  H   ASN A 495      40.090  62.510 107.300  1.00  0.00
ATOM   5054  CA  ASN A 495      38.620  61.470 108.330  1.00  0.00
ATOM   5055  CB  ASN A 495      37.770  62.440 109.140  1.00  0.00
ATOM   5056  CG  ASN A 495      37.300  61.870 110.490  1.00  0.00
ATOM   5057  OD1 ASN A 495      36.220  61.300 110.590  1.00  0.00
ATOM   5058  ND2 ASN A 495      38.100  62.060 111.530  1.00  0.00
ATOM   5059 1HD2 ASN A 495      38.950  62.570 111.420  1.00  0.00
ATOM   5060 2HD2 ASN A 495      37.840  61.710 112.430  1.00  0.00
ATOM   5061  C   ASN A 495      37.940  60.150 107.960  1.00  0.00
ATOM   5062  O   ASN A 495      36.720  60.120 107.840  1.00  0.00
ATOM   5063  N   PRO A 496      38.720  59.100 107.690  1.00  0.00
ATOM   5064  CA  PRO A 496      38.200  57.790 107.270  1.00  0.00
ATOM   5065  CB  PRO A 496      39.410  57.110 106.630  1.00  0.00
ATOM   5066  CG  PRO A 496      40.590  57.640 107.450  1.00  0.00
ATOM   5067  CD  PRO A 496      40.190  59.090 107.730  1.00  0.00
ATOM   5068  C   PRO A 496      37.640  56.980 108.440  1.00  0.00
ATOM   5069  O   PRO A 496      38.030  57.230 109.580  1.00  0.00
ATOM   5070  N   PRO A 497      36.700  56.070 108.180  1.00  0.00
ATOM   5071  CA  PRO A 497      36.230  55.070 109.150  1.00  0.00
ATOM   5072  CB  PRO A 497      35.340  54.140 108.330  1.00  0.00
ATOM   5073  CG  PRO A 497      34.650  55.120 107.390  1.00  0.00
ATOM   5074  CD  PRO A 497      35.760  56.120 107.050  1.00  0.00
ATOM   5075  C   PRO A 497      37.340  54.340 109.900  1.00  0.00
ATOM   5076  O   PRO A 497      37.420  54.460 111.130  1.00  0.00
ATOM   5077  N   ILE A 498      38.280  53.730 109.190  1.00  0.00
ATOM   5078  H   ILE A 498      38.300  53.760 108.190  1.00  0.00
ATOM   5079  CA  ILE A 498      39.420  53.020 109.800  1.00  0.00
ATOM   5080  CB  ILE A 498      39.420  51.540 109.410  1.00  0.00
ATOM   5081  CG1 ILE A 498      38.140  50.860 109.900  1.00  0.00
ATOM   5082  CG2 ILE A 498      40.650  50.780 109.920  1.00  0.00
ATOM   5083  CD  ILE A 498      37.930  49.460 109.330  1.00  0.00
ATOM   5084  C   ILE A 498      40.720  53.750 109.440  1.00  0.00
ATOM   5085  O   ILE A 498      40.890  54.210 108.310  1.00  0.00
ATOM   5086  N   LEU A 499      41.590  53.850 110.440  1.00  0.00
ATOM   5087  H   LEU A 499      41.400  53.470 111.340  1.00  0.00
ATOM   5088  CA  LEU A 499      42.900  54.510 110.340  1.00  0.00
ATOM   5089  CB  LEU A 499      43.090  55.570 111.420  1.00  0.00
ATOM   5090  CG  LEU A 499      42.420  56.920 111.140  1.00  0.00
ATOM   5091  CD1 LEU A 499      40.910  56.900 111.410  1.00  0.00
ATOM   5092  CD2 LEU A 499      43.110  58.000 111.970  1.00  0.00
ATOM   5093  C   LEU A 499      44.010  53.470 110.470  1.00  0.00
ATOM   5094  O   LEU A 499      44.070  52.730 111.450  1.00  0.00
ATOM   5095  N   ILE A 500      44.830  53.390 109.420  1.00  0.00
ATOM   5096  H   ILE A 500      44.690  53.930 108.600  1.00  0.00
ATOM   5097  CA  ILE A 500      46.020  52.520 109.360  1.00  0.00
ATOM   5098  CB  ILE A 500      45.870  51.350 108.390  1.00  0.00
ATOM   5099  CG1 ILE A 500      45.320  51.750 107.020  1.00  0.00
ATOM   5100  CG2 ILE A 500      45.000  50.260 109.040  1.00  0.00
ATOM   5101  CD  ILE A 500      45.410  50.620 106.000  1.00  0.00
ATOM   5102  C   ILE A 500      47.280  53.370 109.120  1.00  0.00
ATOM   5103  O   ILE A 500      47.560  53.810 108.010  1.00  0.00
ATOM   5104  N   LEU A 501      47.980  53.610 110.230  1.00  0.00
ATOM   5105  H   LEU A 501      47.790  53.140 111.090  1.00  0.00
ATOM   5106  CA  LEU A 501      49.120  54.540 110.280  1.00  0.00
ATOM   5107  CB  LEU A 501      48.970  55.560 111.420  1.00  0.00
ATOM   5108  CG  LEU A 501      48.250  56.850 111.030  1.00  0.00
ATOM   5109  CD1 LEU A 501      46.730  56.650 110.920  1.00  0.00
ATOM   5110  CD2 LEU A 501      48.590  57.960 112.020  1.00  0.00
ATOM   5111  C   LEU A 501      50.450  53.810 110.480  1.00  0.00
ATOM   5112  O   LEU A 501      50.800  53.410 111.590  1.00  0.00
ATOM   5113  N   ASP A 502      51.150  53.620 109.360  1.00  0.00
ATOM   5114  H   ASP A 502      50.750  53.680 108.450  1.00  0.00
ATOM   5115  CA  ASP A 502      52.580  53.270 109.390  1.00  0.00
ATOM   5116  CB  ASP A 502      53.010  52.700 108.040  1.00  0.00
ATOM   5117  CG  ASP A 502      54.120  51.660 108.170  1.00  0.00
ATOM   5118  OD1 ASP A 502      55.100  51.930 108.900  1.00  0.00
ATOM   5119  OD2 ASP A 502      53.930  50.590 107.570  1.00  0.00
ATOM   5120  C   ASP A 502      53.350  54.540 109.760  1.00  0.00
ATOM   5121  O   ASP A 502      52.960  55.620 109.330  1.00  0.00
ATOM   5122  N   GLU A 503      54.480  54.360 110.450  1.00  0.00
ATOM   5123  H   GLU A 503      54.940  53.470 110.450  1.00  0.00
ATOM   5124  CA  GLU A 503      55.210  55.400 111.190  1.00  0.00
ATOM   5125  CB  GLU A 503      56.490  54.810 111.810  1.00  0.00
ATOM   5126  CG  GLU A 503      57.120  55.830 112.760  1.00  0.00
ATOM   5127  CD  GLU A 503      58.530  55.440 113.200  1.00  0.00
ATOM   5128  OE1 GLU A 503      58.660  55.060 114.390  1.00  0.00
ATOM   5129  OE2 GLU A 503      59.460  55.590 112.380  1.00  0.00
ATOM   5130  C   GLU A 503      55.520  56.660 110.390  1.00  0.00
ATOM   5131  O   GLU A 503      56.480  56.760 109.630  1.00  0.00
ATOM   5132  N   ALA A 504      54.630  57.630 110.610  1.00  0.00
ATOM   5133  H   ALA A 504      53.750  57.450 111.050  1.00  0.00
ATOM   5134  CA  ALA A 504      54.810  59.020 110.160  1.00  0.00
ATOM   5135  CB  ALA A 504      53.510  59.490 109.500  1.00  0.00
ATOM   5136  C   ALA A 504      55.190  59.920 111.340  1.00  0.00
ATOM   5137  O   ALA A 504      54.900  61.110 111.360  1.00  0.00
ATOM   5138  N   THR A 505      55.850  59.310 112.330  1.00  0.00
ATOM   5139  H   THR A 505      55.990  58.320 112.320  1.00  0.00
ATOM   5140  CA  THR A 505      56.370  59.960 113.530  1.00  0.00
ATOM   5141  CB  THR A 505      55.710  59.420 114.800  1.00  0.00
ATOM   5142  OG1 THR A 505      56.020  58.030 114.950  1.00  0.00
ATOM   5143  HG1 THR A 505      56.370  57.860 115.870  1.00  0.00
ATOM   5144  CG2 THR A 505      54.200  59.640 114.840  1.00  0.00
ATOM   5145  C   THR A 505      57.900  59.850 113.650  1.00  0.00
ATOM   5146  O   THR A 505      58.450  60.280 114.670  1.00  0.00
ATOM   5147  N   SER A 506      58.560  59.390 112.600  1.00  0.00
ATOM   5148  H   SER A 506      58.110  59.230 111.720  1.00  0.00
ATOM   5149  CA  SER A 506      60.000  59.110 112.600  1.00  0.00
ATOM   5150  CB  SER A 506      60.460  58.320 111.370  1.00  0.00
ATOM   5151  OG  SER A 506      60.290  59.030 110.140  1.00  0.00
ATOM   5152  HG  SER A 506      61.010  58.770 109.500  1.00  0.00
ATOM   5153  C   SER A 506      60.890  60.340 112.790  1.00  0.00
ATOM   5154  O   SER A 506      61.950  60.220 113.400  1.00  0.00
ATOM   5155  N   ALA A 507      60.430  61.480 112.290  1.00  0.00
ATOM   5156  H   ALA A 507      59.560  61.540 111.790  1.00  0.00
ATOM   5157  CA  ALA A 507      61.130  62.770 112.420  1.00  0.00
ATOM   5158  CB  ALA A 507      61.480  63.270 111.020  1.00  0.00
ATOM   5159  C   ALA A 507      60.340  63.830 113.200  1.00  0.00
ATOM   5160  O   ALA A 507      60.780  64.980 113.270  1.00  0.00
ATOM   5161  N   LEU A 508      59.220  63.450 113.820  1.00  0.00
ATOM   5162  H   LEU A 508      58.850  62.530 113.740  1.00  0.00
ATOM   5163  CA  LEU A 508      58.450  64.350 114.700  1.00  0.00
ATOM   5164  CB  LEU A 508      57.040  63.830 115.010  1.00  0.00
ATOM   5165  CG  LEU A 508      56.030  64.020 113.880  1.00  0.00
ATOM   5166  CD1 LEU A 508      54.700  63.380 114.270  1.00  0.00
ATOM   5167  CD2 LEU A 508      55.790  65.500 113.580  1.00  0.00
ATOM   5168  C   LEU A 508      59.190  64.560 116.020  1.00  0.00
ATOM   5169  O   LEU A 508      59.710  63.610 116.610  1.00  0.00
ATOM   5170  N   ASP A 509      59.270  65.820 116.430  1.00  0.00
ATOM   5171  H   ASP A 509      58.980  66.590 115.850  1.00  0.00
ATOM   5172  CA  ASP A 509      59.780  66.200 117.750  1.00  0.00
ATOM   5173  CB  ASP A 509      60.140  67.690 117.780  1.00  0.00
ATOM   5174  CG  ASP A 509      58.930  68.610 117.590  1.00  0.00
ATOM   5175  OD1 ASP A 509      58.630  68.940 116.430  1.00  0.00
ATOM   5176  OD2 ASP A 509      58.310  68.940 118.630  1.00  0.00
ATOM   5177  C   ASP A 509      58.780  65.830 118.850  1.00  0.00
ATOM   5178  O   ASP A 509      57.620  65.520 118.570  1.00  0.00
ATOM   5179  N   LEU A 510      59.230  65.920 120.100  1.00  0.00
ATOM   5180  H   LEU A 510      60.140  66.310 120.290  1.00  0.00
ATOM   5181  CA  LEU A 510      58.500  65.500 121.300  1.00  0.00
ATOM   5182  CB  LEU A 510      59.330  65.730 122.560  1.00  0.00
ATOM   5183  CG  LEU A 510      60.660  64.960 122.580  1.00  0.00
ATOM   5184  CD1 LEU A 510      61.810  65.830 122.060  1.00  0.00
ATOM   5185  CD2 LEU A 510      60.940  64.450 123.990  1.00  0.00
ATOM   5186  C   LEU A 510      57.130  66.180 121.460  1.00  0.00
ATOM   5187  O   LEU A 510      56.150  65.500 121.740  1.00  0.00
ATOM   5188  N   GLU A 511      57.100  67.490 121.240  1.00  0.00
ATOM   5189  H   GLU A 511      57.940  68.010 121.040  1.00  0.00
ATOM   5190  CA  GLU A 511      55.890  68.320 121.290  1.00  0.00
ATOM   5191  CB  GLU A 511      56.210  69.810 121.200  1.00  0.00
ATOM   5192  CG  GLU A 511      56.900  70.280 122.490  1.00  0.00
ATOM   5193  CD  GLU A 511      57.100  71.790 122.430  1.00  0.00
ATOM   5194  OE1 GLU A 511      58.180  72.200 121.960  1.00  0.00
ATOM   5195  OE2 GLU A 511      56.160  72.500 122.850  1.00  0.00
ATOM   5196  C   GLU A 511      54.890  67.990 120.180  1.00  0.00
ATOM   5197  O   GLU A 511      53.710  67.800 120.480  1.00  0.00
ATOM   5198  N   SER A 512      55.370  67.900 118.940  1.00  0.00
ATOM   5199  H   SER A 512      56.340  68.010 118.740  1.00  0.00
ATOM   5200  CA  SER A 512      54.530  67.630 117.760  1.00  0.00
ATOM   5201  CB  SER A 512      55.340  67.770 116.460  1.00  0.00
ATOM   5202  OG  SER A 512      55.660  69.160 116.280  1.00  0.00
ATOM   5203  HG  SER A 512      56.450  69.380 116.860  1.00  0.00
ATOM   5204  C   SER A 512      53.880  66.250 117.790  1.00  0.00
ATOM   5205  O   SER A 512      52.700  66.130 117.480  1.00  0.00
ATOM   5206  N   GLU A 513      54.640  65.260 118.260  1.00  0.00
ATOM   5207  H   GLU A 513      55.600  65.390 118.500  1.00  0.00
ATOM   5208  CA  GLU A 513      54.160  63.890 118.480  1.00  0.00
ATOM   5209  CB  GLU A 513      55.340  63.060 118.990  1.00  0.00
ATOM   5210  CG  GLU A 513      54.980  61.600 119.290  1.00  0.00
ATOM   5211  CD  GLU A 513      56.190  60.920 119.920  1.00  0.00
ATOM   5212  OE1 GLU A 513      56.520  61.290 121.060  1.00  0.00
ATOM   5213  OE2 GLU A 513      56.780  60.080 119.210  1.00  0.00
ATOM   5214  C   GLU A 513      53.010  63.870 119.500  1.00  0.00
ATOM   5215  O   GLU A 513      51.970  63.280 119.210  1.00  0.00
ATOM   5216  N   SER A 514      53.170  64.600 120.600  1.00  0.00
ATOM   5217  H   SER A 514      54.030  65.060 120.800  1.00  0.00
ATOM   5218  CA  SER A 514      52.150  64.750 121.650  1.00  0.00
ATOM   5219  CB  SER A 514      52.780  65.480 122.840  1.00  0.00
ATOM   5220  OG  SER A 514      51.840  65.520 123.910  1.00  0.00
ATOM   5221  HG  SER A 514      52.150  66.170 124.610  1.00  0.00
ATOM   5222  C   SER A 514      50.880  65.450 121.190  1.00  0.00
ATOM   5223  O   SER A 514      49.790  65.000 121.540  1.00  0.00
ATOM   5224  N   ILE A 515      51.000  66.540 120.420  1.00  0.00
ATOM   5225  H   ILE A 515      51.890  66.930 120.200  1.00  0.00
ATOM   5226  CA  ILE A 515      49.860  67.310 119.900  1.00  0.00
ATOM   5227  CB  ILE A 515      50.290  68.640 119.300  1.00  0.00
ATOM   5228  CG1 ILE A 515      51.070  69.540 120.270  1.00  0.00
ATOM   5229  CG2 ILE A 515      49.130  69.440 118.700  1.00  0.00
ATOM   5230  CD  ILE A 515      50.320  69.880 121.560  1.00  0.00
ATOM   5231  C   ILE A 515      49.020  66.460 118.940  1.00  0.00
ATOM   5232  O   ILE A 515      47.810  66.350 119.150  1.00  0.00
ATOM   5233  N   ILE A 516      49.660  65.780 118.000  1.00  0.00
ATOM   5234  H   ILE A 516      50.660  65.840 117.920  1.00  0.00
ATOM   5235  CA  ILE A 516      49.040  64.890 117.020  1.00  0.00
ATOM   5236  CB  ILE A 516      50.030  64.510 115.920  1.00  0.00
ATOM   5237  CG1 ILE A 516      50.480  65.770 115.160  1.00  0.00
ATOM   5238  CG2 ILE A 516      49.460  63.490 114.940  1.00  0.00
ATOM   5239  CD  ILE A 516      51.660  65.540 114.220  1.00  0.00
ATOM   5240  C   ILE A 516      48.390  63.680 117.690  1.00  0.00
ATOM   5241  O   ILE A 516      47.300  63.260 117.280  1.00  0.00
ATOM   5242  N   GLN A 517      49.010  63.150 118.740  1.00  0.00
ATOM   5243  H   GLN A 517      49.900  63.500 119.050  1.00  0.00
ATOM   5244  CA  GLN A 517      48.500  62.020 119.530  1.00  0.00
ATOM   5245  CB  GLN A 517      49.580  61.520 120.500  1.00  0.00
ATOM   5246  CG  GLN A 517      49.120  60.290 121.280  1.00  0.00
ATOM   5247  CD  GLN A 517      50.180  59.770 122.250  1.00  0.00
ATOM   5248  OE1 GLN A 517      50.780  58.730 122.020  1.00  0.00
ATOM   5249  NE2 GLN A 517      50.330  60.500 123.350  1.00  0.00
ATOM   5250 1HE2 GLN A 517      49.780  61.330 123.480  1.00  0.00
ATOM   5251 2HE2 GLN A 517      50.950  60.190 124.070  1.00  0.00
ATOM   5252  C   GLN A 517      47.220  62.380 120.290  1.00  0.00
ATOM   5253  O   GLN A 517      46.330  61.530 120.380  1.00  0.00
ATOM   5254  N   GLU A 518      47.110  63.600 120.800  1.00  0.00
ATOM   5255  H   GLU A 518      47.860  64.250 120.810  1.00  0.00
ATOM   5256  CA  GLU A 518      45.890  64.060 121.480  1.00  0.00
ATOM   5257  CB  GLU A 518      46.150  65.360 122.240  1.00  0.00
ATOM   5258  CG  GLU A 518      45.160  65.450 123.410  1.00  0.00
ATOM   5259  CD  GLU A 518      45.290  66.740 124.210  1.00  0.00
ATOM   5260  OE1 GLU A 518      44.220  67.190 124.670  1.00  0.00
ATOM   5261  OE2 GLU A 518      46.420  67.240 124.370  1.00  0.00
ATOM   5262  C   GLU A 518      44.680  64.170 120.550  1.00  0.00
ATOM   5263  O   GLU A 518      43.550  63.930 120.980  1.00  0.00
ATOM   5264  N   ALA A 519      44.920  64.520 119.290  1.00  0.00
ATOM   5265  H   ALA A 519      45.830  64.840 119.000  1.00  0.00
ATOM   5266  CA  ALA A 519      43.920  64.480 118.210  1.00  0.00
ATOM   5267  CB  ALA A 519      44.470  65.200 116.980  1.00  0.00
ATOM   5268  C   ALA A 519      43.500  63.060 117.840  1.00  0.00
ATOM   5269  O   ALA A 519      42.300  62.800 117.690  1.00  0.00
ATOM   5270  N   LEU A 520      44.460  62.160 117.730  1.00  0.00
ATOM   5271  H   LEU A 520      45.420  62.420 117.830  1.00  0.00
ATOM   5272  CA  LEU A 520      44.260  60.720 117.470  1.00  0.00
ATOM   5273  CB  LEU A 520      45.600  60.020 117.220  1.00  0.00
ATOM   5274  CG  LEU A 520      46.050  60.110 115.760  1.00  0.00
ATOM   5275  CD1 LEU A 520      47.510  59.690 115.640  1.00  0.00
ATOM   5276  CD2 LEU A 520      45.180  59.200 114.890  1.00  0.00
ATOM   5277  C   LEU A 520      43.500  59.990 118.580  1.00  0.00
ATOM   5278  O   LEU A 520      42.860  58.980 118.310  1.00  0.00
ATOM   5279  N   ASP A 521      43.670  60.480 119.810  1.00  0.00
ATOM   5280  H   ASP A 521      44.350  61.190 119.980  1.00  0.00
ATOM   5281  CA  ASP A 521      42.990  60.020 121.030  1.00  0.00
ATOM   5282  CB  ASP A 521      43.510  60.940 122.130  1.00  0.00
ATOM   5283  CG  ASP A 521      43.020  60.630 123.540  1.00  0.00
ATOM   5284  OD1 ASP A 521      43.870  60.180 124.330  1.00  0.00
ATOM   5285  OD2 ASP A 521      41.820  60.860 123.790  1.00  0.00
ATOM   5286  C   ASP A 521      41.470  60.120 120.900  1.00  0.00
ATOM   5287  O   ASP A 521      40.770  59.170 121.240  1.00  0.00
ATOM   5288  N   VAL A 522      40.990  61.250 120.390  1.00  0.00
ATOM   5289  H   VAL A 522      41.590  61.990 120.070  1.00  0.00
ATOM   5290  CA  VAL A 522      39.550  61.500 120.210  1.00  0.00
ATOM   5291  CB  VAL A 522      39.250  63.000 120.260  1.00  0.00
ATOM   5292  CG1 VAL A 522      39.540  63.770 118.960  1.00  0.00
ATOM   5293  CG2 VAL A 522      37.840  63.250 120.780  1.00  0.00
ATOM   5294  C   VAL A 522      38.990  60.770 118.980  1.00  0.00
ATOM   5295  O   VAL A 522      37.810  60.430 118.970  1.00  0.00
ATOM   5296  N   LEU A 523      39.830  60.540 117.970  1.00  0.00
ATOM   5297  H   LEU A 523      40.720  60.990 117.900  1.00  0.00
ATOM   5298  CA  LEU A 523      39.500  59.660 116.840  1.00  0.00
ATOM   5299  CB  LEU A 523      40.510  59.770 115.700  1.00  0.00
ATOM   5300  CG  LEU A 523      40.040  60.730 114.600  1.00  0.00
ATOM   5301  CD1 LEU A 523      39.970  62.190 115.060  1.00  0.00
ATOM   5302  CD2 LEU A 523      40.940  60.610 113.370  1.00  0.00
ATOM   5303  C   LEU A 523      39.340  58.200 117.290  1.00  0.00
ATOM   5304  O   LEU A 523      38.290  57.630 117.000  1.00  0.00
ATOM   5305  N   SER A 524      40.230  57.710 118.160  1.00  0.00
ATOM   5306  H   SER A 524      41.000  58.270 118.470  1.00  0.00
ATOM   5307  CA  SER A 524      40.220  56.360 118.730  1.00  0.00
ATOM   5308  CB  SER A 524      41.400  56.120 119.680  1.00  0.00
ATOM   5309  OG  SER A 524      42.620  56.150 118.940  1.00  0.00
ATOM   5310  HG  SER A 524      42.480  55.710 118.050  1.00  0.00
ATOM   5311  C   SER A 524      38.950  55.980 119.500  1.00  0.00
ATOM   5312  O   SER A 524      38.590  54.810 119.590  1.00  0.00
ATOM   5313  N   LYS A 525      38.320  57.020 120.060  1.00  0.00
ATOM   5314  H   LYS A 525      38.710  57.940 120.040  1.00  0.00
ATOM   5315  CA  LYS A 525      37.050  56.940 120.790  1.00  0.00
ATOM   5316  CB  LYS A 525      36.680  58.390 121.140  1.00  0.00
ATOM   5317  CG  LYS A 525      35.560  58.510 122.170  1.00  0.00
ATOM   5318  CD  LYS A 525      35.550  59.950 122.710  1.00  0.00
ATOM   5319  CE  LYS A 525      34.510  60.040 123.830  1.00  0.00
ATOM   5320  NZ  LYS A 525      34.700  61.280 124.610  1.00  0.00
ATOM   5321  HZ1 LYS A 525      35.620  61.280 125.010  1.00  0.00
ATOM   5322  HZ2 LYS A 525      34.590  62.070 124.020  1.00  0.00
ATOM   5323  HZ3 LYS A 525      34.020  61.310 125.350  1.00  0.00
ATOM   5324  C   LYS A 525      35.950  56.240 119.980  1.00  0.00
ATOM   5325  O   LYS A 525      35.220  55.420 120.540  1.00  0.00
ATOM   5326  N   ASP A 526      35.950  56.460 118.670  1.00  0.00
ATOM   5327  H   ASP A 526      36.570  57.110 118.240  1.00  0.00
ATOM   5328  CA  ASP A 526      34.990  55.830 117.740  1.00  0.00
ATOM   5329  CB  ASP A 526      34.140  56.950 117.130  1.00  0.00
ATOM   5330  CG  ASP A 526      32.930  56.360 116.400  1.00  0.00
ATOM   5331  OD1 ASP A 526      33.090  56.060 115.200  1.00  0.00
ATOM   5332  OD2 ASP A 526      31.890  56.220 117.070  1.00  0.00
ATOM   5333  C   ASP A 526      35.660  55.000 116.640  1.00  0.00
ATOM   5334  O   ASP A 526      35.250  53.870 116.380  1.00  0.00
ATOM   5335  N   ARG A 527      36.720  55.550 116.050  1.00  0.00
ATOM   5336  H   ARG A 527      37.140  56.380 116.410  1.00  0.00
ATOM   5337  CA  ARG A 527      37.380  55.030 114.840  1.00  0.00
ATOM   5338  CB  ARG A 527      37.780  56.180 113.920  1.00  0.00
ATOM   5339  CG  ARG A 527      36.520  56.970 113.530  1.00  0.00
ATOM   5340  CD  ARG A 527      36.790  58.120 112.560  1.00  0.00
ATOM   5341  NE  ARG A 527      35.500  58.810 112.450  1.00  0.00
ATOM   5342  HE  ARG A 527      35.150  59.180 113.310  1.00  0.00
ATOM   5343  CZ  ARG A 527      34.720  58.920 111.370  1.00  0.00
ATOM   5344  NH1 ARG A 527      35.080  58.420 110.180  1.00  0.00
ATOM   5345 1HH1 ARG A 527      35.960  57.950 110.070  1.00  0.00
ATOM   5346 2HH1 ARG A 527      34.480  58.540 109.390  1.00  0.00
ATOM   5347  NH2 ARG A 527      33.490  59.420 111.530  1.00  0.00
ATOM   5348 1HH2 ARG A 527      33.180  59.700 112.440  1.00  0.00
ATOM   5349 2HH2 ARG A 527      32.890  59.530 110.740  1.00  0.00
ATOM   5350  C   ARG A 527      38.630  54.230 115.220  1.00  0.00
ATOM   5351  O   ARG A 527      39.540  54.750 115.850  1.00  0.00
ATOM   5352  N   THR A 528      38.640  53.010 114.680  1.00  0.00
ATOM   5353  H   THR A 528      37.900  52.710 114.090  1.00  0.00
ATOM   5354  CA  THR A 528      39.660  51.980 114.940  1.00  0.00
ATOM   5355  CB  THR A 528      39.160  50.680 114.300  1.00  0.00
ATOM   5356  OG1 THR A 528      37.820  50.440 114.740  1.00  0.00
ATOM   5357  HG1 THR A 528      37.500  49.560 114.400  1.00  0.00
ATOM   5358  CG2 THR A 528      40.030  49.480 114.680  1.00  0.00
ATOM   5359  C   THR A 528      41.020  52.410 114.380  1.00  0.00
ATOM   5360  O   THR A 528      41.170  52.620 113.180  1.00  0.00
ATOM   5361  N   THR A 529      42.010  52.420 115.270  1.00  0.00
ATOM   5362  H   THR A 529      41.920  52.010 116.180  1.00  0.00
ATOM   5363  CA  THR A 529      43.320  53.040 115.000  1.00  0.00
ATOM   5364  CB  THR A 529      43.590  54.260 115.890  1.00  0.00
ATOM   5365  OG1 THR A 529      42.380  54.910 116.290  1.00  0.00
ATOM   5366  HG1 THR A 529      41.680  54.770 115.590  1.00  0.00
ATOM   5367  CG2 THR A 529      44.450  55.270 115.140  1.00  0.00
ATOM   5368  C   THR A 529      44.460  52.020 115.150  1.00  0.00
ATOM   5369  O   THR A 529      44.890  51.700 116.260  1.00  0.00
ATOM   5370  N   LEU A 530      44.980  51.590 114.010  1.00  0.00
ATOM   5371  H   LEU A 530      44.620  51.890 113.130  1.00  0.00
ATOM   5372  CA  LEU A 530      46.090  50.630 113.910  1.00  0.00
ATOM   5373  CB  LEU A 530      45.860  49.630 112.770  1.00  0.00
ATOM   5374  CG  LEU A 530      44.690  48.650 112.930  1.00  0.00
ATOM   5375  CD1 LEU A 530      43.330  49.290 112.640  1.00  0.00
ATOM   5376  CD2 LEU A 530      44.910  47.470 111.990  1.00  0.00
ATOM   5377  C   LEU A 530      47.390  51.410 113.640  1.00  0.00
ATOM   5378  O   LEU A 530      47.580  51.920 112.540  1.00  0.00
ATOM   5379  N   ILE A 531      48.230  51.530 114.660  1.00  0.00
ATOM   5380  H   ILE A 531      48.110  51.030 115.520  1.00  0.00
ATOM   5381  CA  ILE A 531      49.430  52.390 114.630  1.00  0.00
ATOM   5382  CB  ILE A 531      49.360  53.480 115.700  1.00  0.00
ATOM   5383  CG1 ILE A 531      48.090  54.330 115.570  1.00  0.00
ATOM   5384  CG2 ILE A 531      50.590  54.400 115.660  1.00  0.00
ATOM   5385  CD  ILE A 531      47.860  55.240 116.770  1.00  0.00
ATOM   5386  C   ILE A 531      50.710  51.560 114.790  1.00  0.00
ATOM   5387  O   ILE A 531      50.880  50.900 115.810  1.00  0.00
ATOM   5388  N   VAL A 532      51.680  51.810 113.920  1.00  0.00
ATOM   5389  H   VAL A 532      51.550  52.470 113.170  1.00  0.00
ATOM   5390  CA  VAL A 532      53.020  51.200 113.920  1.00  0.00
ATOM   5391  CB  VAL A 532      53.490  51.040 112.470  1.00  0.00
ATOM   5392  CG1 VAL A 532      54.980  50.740 112.280  1.00  0.00
ATOM   5393  CG2 VAL A 532      52.660  49.960 111.760  1.00  0.00
ATOM   5394  C   VAL A 532      54.000  52.010 114.770  1.00  0.00
ATOM   5395  O   VAL A 532      54.090  53.220 114.610  1.00  0.00
ATOM   5396  N   ALA A 533      54.780  51.290 115.580  1.00  0.00
ATOM   5397  H   ALA A 533      54.690  50.300 115.640  1.00  0.00
ATOM   5398  CA  ALA A 533      55.790  51.860 116.480  1.00  0.00
ATOM   5399  CB  ALA A 533      55.310  51.690 117.930  1.00  0.00
ATOM   5400  C   ALA A 533      57.180  51.240 116.330  1.00  0.00
ATOM   5401  O   ALA A 533      57.340  50.040 116.110  1.00  0.00
ATOM   5402  N   HIS A 534      58.160  52.130 116.440  1.00  0.00
ATOM   5403  H   HIS A 534      57.970  53.110 116.430  1.00  0.00
ATOM   5404  CA  HIS A 534      59.600  51.830 116.580  1.00  0.00
ATOM   5405  CB  HIS A 534      60.420  52.400 115.430  1.00  0.00
ATOM   5406  CG  HIS A 534      59.990  51.900 114.040  1.00  0.00
ATOM   5407  ND1 HIS A 534      59.840  52.680 112.980  1.00  0.00
ATOM   5408  HD1 HIS A 534      59.940  53.680 112.970  1.00  0.00
ATOM   5409  CD2 HIS A 534      59.760  50.650 113.670  1.00  0.00
ATOM   5410  HD2 HIS A 534      59.790  49.750 114.300  1.00  0.00
ATOM   5411  CE1 HIS A 534      59.500  51.930 111.940  1.00  0.00
ATOM   5412  HE1 HIS A 534      59.250  52.280 110.940  1.00  0.00
ATOM   5413  NE2 HIS A 534      59.460  50.680 112.380  1.00  0.00
ATOM   5414  HE2 HIS A 534      59.160  49.890 111.830  1.00  0.00
ATOM   5415  C   HIS A 534      60.120  52.460 117.880  1.00  0.00
ATOM   5416  O   HIS A 534      60.980  51.890 118.550  1.00  0.00
ATOM   5417  N   ARG A 535      59.670  53.680 118.130  1.00  0.00
ATOM   5418  H   ARG A 535      59.160  54.210 117.450  1.00  0.00
ATOM   5419  CA  ARG A 535      59.790  54.380 119.420  1.00  0.00
ATOM   5420  CB  ARG A 535      59.510  55.870 119.260  1.00  0.00
ATOM   5421  CG  ARG A 535      60.470  56.650 118.360  1.00  0.00
ATOM   5422  CD  ARG A 535      59.950  58.080 118.220  1.00  0.00
ATOM   5423  NE  ARG A 535      60.830  58.980 117.440  1.00  0.00
ATOM   5424  HE  ARG A 535      61.610  58.540 117.000  1.00  0.00
ATOM   5425  CZ  ARG A 535      60.630  60.300 117.300  1.00  0.00
ATOM   5426  NH1 ARG A 535      59.580  60.910 117.860  1.00  0.00
ATOM   5427 1HH1 ARG A 535      58.930  60.380 118.400  1.00  0.00
ATOM   5428 2HH1 ARG A 535      59.450  61.890 117.730  1.00  0.00
ATOM   5429  NH2 ARG A 535      61.490  61.040 116.580  1.00  0.00
ATOM   5430 1HH2 ARG A 535      62.290  60.620 116.150  1.00  0.00
ATOM   5431 2HH2 ARG A 535      61.320  62.020 116.480  1.00  0.00
ATOM   5432  C   ARG A 535      58.730  53.780 120.350  1.00  0.00
ATOM   5433  O   ARG A 535      57.590  53.610 119.930  1.00  0.00
ATOM   5434  N   LEU A 536      59.140  53.400 121.560  1.00  0.00
ATOM   5435  H   LEU A 536      60.090  53.470 121.850  1.00  0.00
ATOM   5436  CA  LEU A 536      58.230  52.830 122.560  1.00  0.00
ATOM   5437  CB  LEU A 536      58.630  51.390 122.910  1.00  0.00
ATOM   5438  CG  LEU A 536      58.140  50.290 121.970  1.00  0.00
ATOM   5439  CD1 LEU A 536      58.890  50.250 120.640  1.00  0.00
ATOM   5440  CD2 LEU A 536      58.280  48.940 122.680  1.00  0.00
ATOM   5441  C   LEU A 536      58.160  53.700 123.820  1.00  0.00
ATOM   5442  O   LEU A 536      58.550  53.290 124.910  1.00  0.00
ATOM   5443  N   SER A 537      57.600  54.900 123.650  1.00  0.00
ATOM   5444  H   SER A 537      57.230  55.200 122.770  1.00  0.00
ATOM   5445  CA  SER A 537      57.440  55.870 124.750  1.00  0.00
ATOM   5446  CB  SER A 537      58.450  57.010 124.590  1.00  0.00
ATOM   5447  OG  SER A 537      58.350  57.920 125.690  1.00  0.00
ATOM   5448  HG  SER A 537      58.880  57.580 126.460  1.00  0.00
ATOM   5449  C   SER A 537      56.000  56.360 124.850  1.00  0.00
ATOM   5450  O   SER A 537      55.320  56.030 125.820  1.00  0.00
ATOM   5451  N   THR A 538      55.570  57.220 123.920  1.00  0.00
ATOM   5452  H   THR A 538      56.190  57.590 123.230  1.00  0.00
ATOM   5453  CA  THR A 538      54.200  57.740 123.860  1.00  0.00
ATOM   5454  CB  THR A 538      54.060  58.960 122.960  1.00  0.00
ATOM   5455  OG1 THR A 538      54.680  58.740 121.690  1.00  0.00
ATOM   5456  HG1 THR A 538      55.450  59.380 121.580  1.00  0.00
ATOM   5457  CG2 THR A 538      54.560  60.230 123.650  1.00  0.00
ATOM   5458  C   THR A 538      53.120  56.710 123.520  1.00  0.00
ATOM   5459  O   THR A 538      52.040  56.760 124.120  1.00  0.00
ATOM   5460  N   ILE A 539      53.430  55.740 122.660  1.00  0.00
ATOM   5461  H   ILE A 539      54.330  55.700 122.240  1.00  0.00
ATOM   5462  CA  ILE A 539      52.520  54.670 122.210  1.00  0.00
ATOM   5463  CB  ILE A 539      53.110  54.020 120.960  1.00  0.00
ATOM   5464  CG1 ILE A 539      52.110  53.210 120.140  1.00  0.00
ATOM   5465  CG2 ILE A 539      54.330  53.150 121.290  1.00  0.00
ATOM   5466  CD  ILE A 539      50.950  54.050 119.600  1.00  0.00
ATOM   5467  C   ILE A 539      52.110  53.660 123.280  1.00  0.00
ATOM   5468  O   ILE A 539      51.160  52.910 123.070  1.00  0.00
ATOM   5469  N   THR A 540      52.700  53.730 124.470  1.00  0.00
ATOM   5470  H   THR A 540      53.300  54.500 124.680  1.00  0.00
ATOM   5471  CA  THR A 540      52.560  52.780 125.580  1.00  0.00
ATOM   5472  CB  THR A 540      53.270  53.270 126.840  1.00  0.00
ATOM   5473  OG1 THR A 540      52.910  54.620 127.170  1.00  0.00
ATOM   5474  HG1 THR A 540      53.440  55.250 126.610  1.00  0.00
ATOM   5475  CG2 THR A 540      54.780  53.080 126.720  1.00  0.00
ATOM   5476  C   THR A 540      51.110  52.430 125.950  1.00  0.00
ATOM   5477  O   THR A 540      50.760  51.250 125.920  1.00  0.00
ATOM   5478  N   HIS A 541      50.290  53.460 126.080  1.00  0.00
ATOM   5479  H   HIS A 541      50.630  54.390 125.890  1.00  0.00
ATOM   5480  CA  HIS A 541      48.880  53.450 126.510  1.00  0.00
ATOM   5481  CB  HIS A 541      48.380  54.890 126.660  1.00  0.00
ATOM   5482  CG  HIS A 541      48.370  55.730 125.380  1.00  0.00
ATOM   5483  ND1 HIS A 541      47.520  56.730 125.160  1.00  0.00
ATOM   5484  CD2 HIS A 541      49.150  55.620 124.310  1.00  0.00
ATOM   5485  HD2 HIS A 541      48.980  54.830 123.580  1.00  0.00
ATOM   5486  CE1 HIS A 541      47.780  57.050 123.890  1.00  0.00
ATOM   5487  HE1 HIS A 541      47.030  57.140 123.110  1.00  0.00
ATOM   5488  NE2 HIS A 541      49.070  56.810 123.720  1.00  0.00
ATOM   5489  HE2 HIS A 541      49.750  57.320 123.200  1.00  0.00
ATOM   5490  C   HIS A 541      47.860  52.630 125.710  1.00  0.00
ATOM   5491  O   HIS A 541      46.800  52.330 126.250  1.00  0.00
ATOM   5492  N   ALA A 542      48.220  52.260 124.480  1.00  0.00
ATOM   5493  H   ALA A 542      49.150  52.420 124.140  1.00  0.00
ATOM   5494  CA  ALA A 542      47.350  51.580 123.510  1.00  0.00
ATOM   5495  CB  ALA A 542      48.180  51.140 122.310  1.00  0.00
ATOM   5496  C   ALA A 542      46.630  50.360 124.100  1.00  0.00
ATOM   5497  O   ALA A 542      47.280  49.470 124.640  1.00  0.00
ATOM   5498  N   ASP A 543      45.320  50.330 123.850  1.00  0.00
ATOM   5499  H   ASP A 543      44.880  51.030 123.290  1.00  0.00
ATOM   5500  CA  ASP A 543      44.380  49.340 124.400  1.00  0.00
ATOM   5501  CB  ASP A 543      43.000  49.460 123.750  1.00  0.00
ATOM   5502  CG  ASP A 543      42.410  50.860 123.830  1.00  0.00
ATOM   5503  OD1 ASP A 543      42.400  51.520 122.770  1.00  0.00
ATOM   5504  OD2 ASP A 543      42.010  51.270 124.940  1.00  0.00
ATOM   5505  C   ASP A 543      44.860  47.900 124.170  1.00  0.00
ATOM   5506  O   ASP A 543      44.730  47.060 125.060  1.00  0.00
ATOM   5507  N   LYS A 544      45.360  47.650 122.970  1.00  0.00
ATOM   5508  H   LYS A 544      45.310  48.310 122.220  1.00  0.00
ATOM   5509  CA  LYS A 544      46.040  46.390 122.610  1.00  0.00
ATOM   5510  CB  LYS A 544      45.090  45.580 121.730  1.00  0.00
ATOM   5511  CG  LYS A 544      45.610  44.170 121.430  1.00  0.00
ATOM   5512  CD  LYS A 544      44.450  43.250 121.060  1.00  0.00
ATOM   5513  CE  LYS A 544      43.590  42.960 122.300  1.00  0.00
ATOM   5514  NZ  LYS A 544      42.360  42.260 121.930  1.00  0.00
ATOM   5515  HZ1 LYS A 544      41.860  42.000 122.760  1.00  0.00
ATOM   5516  HZ2 LYS A 544      41.790  42.860 121.370  1.00  0.00
ATOM   5517  HZ3 LYS A 544      42.590  41.440 121.410  1.00  0.00
ATOM   5518  C   LYS A 544      47.350  46.720 121.900  1.00  0.00
ATOM   5519  O   LYS A 544      47.470  47.730 121.220  1.00  0.00
ATOM   5520  N   ILE A 545      48.370  45.930 122.240  1.00  0.00
ATOM   5521  H   ILE A 545      48.330  45.330 123.030  1.00  0.00
ATOM   5522  CA  ILE A 545      49.680  45.950 121.580  1.00  0.00
ATOM   5523  CB  ILE A 545      50.790  46.330 122.560  1.00  0.00
ATOM   5524  CG1 ILE A 545      50.520  47.690 123.220  1.00  0.00
ATOM   5525  CG2 ILE A 545      52.160  46.360 121.870  1.00  0.00
ATOM   5526  CD  ILE A 545      51.440  47.980 124.420  1.00  0.00
ATOM   5527  C   ILE A 545      49.910  44.550 120.980  1.00  0.00
ATOM   5528  O   ILE A 545      49.760  43.550 121.680  1.00  0.00
ATOM   5529  N   VAL A 546      50.220  44.530 119.690  1.00  0.00
ATOM   5530  H   VAL A 546      50.220  45.360 119.140  1.00  0.00
ATOM   5531  CA  VAL A 546      50.600  43.330 118.910  1.00  0.00
ATOM   5532  CB  VAL A 546      49.690  43.190 117.700  1.00  0.00
ATOM   5533  CG1 VAL A 546      50.140  42.090 116.730  1.00  0.00
ATOM   5534  CG2 VAL A 546      48.250  42.880 118.120  1.00  0.00
ATOM   5535  C   VAL A 546      52.070  43.490 118.520  1.00  0.00
ATOM   5536  O   VAL A 546      52.420  44.370 117.740  1.00  0.00
ATOM   5537  N   VAL A 547      52.910  42.620 119.090  1.00  0.00
ATOM   5538  H   VAL A 547      52.590  41.920 119.720  1.00  0.00
ATOM   5539  CA  VAL A 547      54.360  42.590 118.820  1.00  0.00
ATOM   5540  CB  VAL A 547      55.160  42.330 120.100  1.00  0.00
ATOM   5541  CG1 VAL A 547      56.670  42.480 119.860  1.00  0.00
ATOM   5542  CG2 VAL A 547      54.730  43.240 121.250  1.00  0.00
ATOM   5543  C   VAL A 547      54.600  41.510 117.770  1.00  0.00
ATOM   5544  O   VAL A 547      54.030  40.420 117.860  1.00  0.00
ATOM   5545  N   ILE A 548      55.410  41.830 116.760  1.00  0.00
ATOM   5546  H   ILE A 548      55.890  42.710 116.730  1.00  0.00
ATOM   5547  CA  ILE A 548      55.680  40.970 115.600  1.00  0.00
ATOM   5548  CB  ILE A 548      55.140  41.570 114.310  1.00  0.00
ATOM   5549  CG1 ILE A 548      53.640  41.870 114.400  1.00  0.00
ATOM   5550  CG2 ILE A 548      55.400  40.640 113.120  1.00  0.00
ATOM   5551  CD  ILE A 548      53.100  42.600 113.170  1.00  0.00
ATOM   5552  C   ILE A 548      57.190  40.700 115.500  1.00  0.00
ATOM   5553  O   ILE A 548      58.010  41.620 115.550  1.00  0.00
ATOM   5554  N   GLU A 549      57.490  39.420 115.280  1.00  0.00
ATOM   5555  H   GLU A 549      56.800  38.710 115.330  1.00  0.00
ATOM   5556  CA  GLU A 549      58.840  38.920 114.960  1.00  0.00
ATOM   5557  CB  GLU A 549      59.260  37.910 116.030  1.00  0.00
ATOM   5558  CG  GLU A 549      60.630  37.300 115.740  1.00  0.00
ATOM   5559  CD  GLU A 549      60.780  35.950 116.440  1.00  0.00
ATOM   5560  OE1 GLU A 549      60.430  35.880 117.640  1.00  0.00
ATOM   5561  OE2 GLU A 549      61.240  35.010 115.770  1.00  0.00
ATOM   5562  C   GLU A 549      58.760  38.230 113.600  1.00  0.00
ATOM   5563  O   GLU A 549      58.200  37.140 113.480  1.00  0.00
ATOM   5564  N   ASN A 550      59.160  38.990 112.580  1.00  0.00
ATOM   5565  H   ASN A 550      59.370  39.950 112.720  1.00  0.00
ATOM   5566  CA  ASN A 550      59.360  38.540 111.190  1.00  0.00
ATOM   5567  CB  ASN A 550      60.700  37.800 111.110  1.00  0.00
ATOM   5568  CG  ASN A 550      61.300  37.780 109.710  1.00  0.00
ATOM   5569  OD1 ASN A 550      61.350  36.740 109.060  1.00  0.00
ATOM   5570  ND2 ASN A 550      61.850  38.920 109.300  1.00  0.00
ATOM   5571 1HD2 ASN A 550      61.840  39.720 109.900  1.00  0.00
ATOM   5572 2HD2 ASN A 550      62.260  38.980 108.390  1.00  0.00
ATOM   5573  C   ASN A 550      58.160  37.750 110.650  1.00  0.00
ATOM   5574  O   ASN A 550      58.240  36.540 110.460  1.00  0.00
ATOM   5575  N   GLY A 551      57.010  38.430 110.670  1.00  0.00
ATOM   5576  H   GLY A 551      56.950  39.370 111.010  1.00  0.00
ATOM   5577  CA  GLY A 551      55.730  37.880 110.200  1.00  0.00
ATOM   5578  C   GLY A 551      54.800  37.390 111.320  1.00  0.00
ATOM   5579  O   GLY A 551      53.590  37.570 111.220  1.00  0.00
ATOM   5580  N   HIS A 552      55.390  36.930 112.420  1.00  0.00
ATOM   5581  H   HIS A 552      56.350  37.120 112.630  1.00  0.00
ATOM   5582  CA  HIS A 552      54.690  36.140 113.460  1.00  0.00
ATOM   5583  CB  HIS A 552      55.580  34.920 113.730  1.00  0.00
ATOM   5584  CG  HIS A 552      55.010  33.920 114.730  1.00  0.00
ATOM   5585  ND1 HIS A 552      54.120  32.970 114.460  1.00  0.00
ATOM   5586  CD2 HIS A 552      55.530  33.700 115.940  1.00  0.00
ATOM   5587  HD2 HIS A 552      56.530  33.270 116.010  1.00  0.00
ATOM   5588  CE1 HIS A 552      54.300  32.140 115.490  1.00  0.00
ATOM   5589  HE1 HIS A 552      54.090  31.070 115.520  1.00  0.00
ATOM   5590  NE2 HIS A 552      54.630  32.910 116.530  1.00  0.00
ATOM   5591  HE2 HIS A 552      54.360  32.850 117.490  1.00  0.00
ATOM   5592  C   HIS A 552      54.430  36.960 114.720  1.00  0.00
ATOM   5593  O   HIS A 552      55.370  37.440 115.360  1.00  0.00
ATOM   5594  N   ILE A 553      53.160  36.950 115.130  1.00  0.00
ATOM   5595  H   ILE A 553      52.480  36.430 114.610  1.00  0.00
ATOM   5596  CA  ILE A 553      52.600  37.650 116.290  1.00  0.00
ATOM   5597  CB  ILE A 553      51.070  37.700 116.180  1.00  0.00
ATOM   5598  CG1 ILE A 553      50.630  38.330 114.860  1.00  0.00
ATOM   5599  CG2 ILE A 553      50.440  38.450 117.350  1.00  0.00
ATOM   5600  CD  ILE A 553      49.180  38.000 114.500  1.00  0.00
ATOM   5601  C   ILE A 553      53.080  36.990 117.580  1.00  0.00
ATOM   5602  O   ILE A 553      52.500  36.010 118.070  1.00  0.00
ATOM   5603  N   VAL A 554      54.140  37.550 118.160  1.00  0.00
ATOM   5604  H   VAL A 554      54.530  38.400 117.820  1.00  0.00
ATOM   5605  CA  VAL A 554      54.820  37.000 119.340  1.00  0.00
ATOM   5606  CB  VAL A 554      56.340  37.090 119.220  1.00  0.00
ATOM   5607  CG1 VAL A 554      56.870  36.100 118.180  1.00  0.00
ATOM   5608  CG2 VAL A 554      56.820  38.520 118.920  1.00  0.00
ATOM   5609  C   VAL A 554      54.370  37.490 120.720  1.00  0.00
ATOM   5610  O   VAL A 554      54.840  36.930 121.710  1.00  0.00
ATOM   5611  N   GLU A 555      53.530  38.520 120.800  1.00  0.00
ATOM   5612  H   GLU A 555      53.270  39.070 120.010  1.00  0.00
ATOM   5613  CA  GLU A 555      52.990  39.000 122.090  1.00  0.00
ATOM   5614  CB  GLU A 555      54.060  39.750 122.890  1.00  0.00
ATOM   5615  CG  GLU A 555      54.420  39.010 124.170  1.00  0.00
ATOM   5616  CD  GLU A 555      55.650  39.620 124.830  1.00  0.00
ATOM   5617  OE1 GLU A 555      55.810  40.850 124.720  1.00  0.00
ATOM   5618  OE2 GLU A 555      56.420  38.840 125.430  1.00  0.00
ATOM   5619  C   GLU A 555      51.800  39.940 121.920  1.00  0.00
ATOM   5620  O   GLU A 555      51.810  40.830 121.070  1.00  0.00
ATOM   5621  N   THR A 556      50.800  39.750 122.790  1.00  0.00
ATOM   5622  H   THR A 556      50.820  39.010 123.450  1.00  0.00
ATOM   5623  CA  THR A 556      49.620  40.620 122.870  1.00  0.00
ATOM   5624  CB  THR A 556      48.380  40.010 122.210  1.00  0.00
ATOM   5625  OG1 THR A 556      48.050  38.740 122.790  1.00  0.00
ATOM   5626  HG1 THR A 556      47.080  38.540 122.650  1.00  0.00
ATOM   5627  CG2 THR A 556      48.520  39.910 120.690  1.00  0.00
ATOM   5628  C   THR A 556      49.290  41.020 124.310  1.00  0.00
ATOM   5629  O   THR A 556      49.630  40.300 125.250  1.00  0.00
ATOM   5630  N   GLY A 557      48.700  42.210 124.450  1.00  0.00
ATOM   5631  H   GLY A 557      48.660  42.870 123.700  1.00  0.00
ATOM   5632  CA  GLY A 557      48.160  42.690 125.730  1.00  0.00
ATOM   5633  C   GLY A 557      48.310  44.210 125.900  1.00  0.00
ATOM   5634  O   GLY A 557      48.490  44.950 124.940  1.00  0.00
ATOM   5635  N   THR A 558      48.250  44.630 127.160  1.00  0.00
ATOM   5636  H   THR A 558      48.100  43.990 127.910  1.00  0.00
ATOM   5637  CA  THR A 558      48.380  46.040 127.570  1.00  0.00
ATOM   5638  CB  THR A 558      47.250  46.450 128.520  1.00  0.00
ATOM   5639  OG1 THR A 558      47.210  45.620 129.680  1.00  0.00
ATOM   5640  HG1 THR A 558      47.100  44.670 129.400  1.00  0.00
ATOM   5641  CG2 THR A 558      45.890  46.400 127.810  1.00  0.00
ATOM   5642  C   THR A 558      49.740  46.240 128.250  1.00  0.00
ATOM   5643  O   THR A 558      50.310  45.280 128.760  1.00  0.00
ATOM   5644  N   HIS A 559      50.160  47.500 128.370  1.00  0.00
ATOM   5645  H   HIS A 559      49.570  48.270 128.130  1.00  0.00
ATOM   5646  CA  HIS A 559      51.510  47.910 128.810  1.00  0.00
ATOM   5647  CB  HIS A 559      51.570  49.430 128.930  1.00  0.00
ATOM   5648  CG  HIS A 559      53.010  49.910 129.160  1.00  0.00
ATOM   5649  ND1 HIS A 559      53.920  50.040 128.190  1.00  0.00
ATOM   5650  CD2 HIS A 559      53.590  50.120 130.330  1.00  0.00
ATOM   5651  HD2 HIS A 559      53.840  49.270 130.960  1.00  0.00
ATOM   5652  CE1 HIS A 559      55.030  50.180 128.900  1.00  0.00
ATOM   5653  HE1 HIS A 559      56.050  50.080 128.520  1.00  0.00
ATOM   5654  NE2 HIS A 559      54.690  50.810 130.020  1.00  0.00
ATOM   5655  HE2 HIS A 559      55.100  51.600 130.480  1.00  0.00
ATOM   5656  C   HIS A 559      52.020  47.220 130.080  1.00  0.00
ATOM   5657  O   HIS A 559      53.010  46.490 130.000  1.00  0.00
ATOM   5658  N   ARG A 560      51.410  47.500 131.230  1.00  0.00
ATOM   5659  H   ARG A 560      50.610  48.100 131.260  1.00  0.00
ATOM   5660  CA  ARG A 560      51.800  46.970 132.540  1.00  0.00
ATOM   5661  CB  ARG A 560      50.870  47.470 133.650  1.00  0.00
ATOM   5662  CG  ARG A 560      51.030  48.970 133.870  1.00  0.00
ATOM   5663  CD  ARG A 560      50.120  49.420 135.010  1.00  0.00
ATOM   5664  NE  ARG A 560      50.470  50.810 135.350  1.00  0.00
ATOM   5665  HE  ARG A 560      50.180  51.500 134.690  1.00  0.00
ATOM   5666  CZ  ARG A 560      51.150  51.170 136.450  1.00  0.00
ATOM   5667  NH1 ARG A 560      51.520  50.260 137.360  1.00  0.00
ATOM   5668 1HH1 ARG A 560      51.290  49.300 137.220  1.00  0.00
ATOM   5669 2HH1 ARG A 560      52.030  50.540 138.170  1.00  0.00
ATOM   5670  NH2 ARG A 560      51.530  52.450 136.600  1.00  0.00
ATOM   5671 1HH2 ARG A 560      51.300  53.120 135.900  1.00  0.00
ATOM   5672 2HH2 ARG A 560      52.050  52.720 137.410  1.00  0.00
ATOM   5673  C   ARG A 560      51.760  45.440 132.610  1.00  0.00
ATOM   5674  O   ARG A 560      52.590  44.810 133.260  1.00  0.00
ATOM   5675  N   GLU A 561      50.720  44.900 131.980  1.00  0.00
ATOM   5676  H   GLU A 561      50.000  45.470 131.580  1.00  0.00
ATOM   5677  CA  GLU A 561      50.490  43.460 131.820  1.00  0.00
ATOM   5678  CB  GLU A 561      49.130  43.300 131.140  1.00  0.00
ATOM   5679  CG  GLU A 561      48.710  41.850 130.950  1.00  0.00
ATOM   5680  CD  GLU A 561      47.400  41.740 130.170  1.00  0.00
ATOM   5681  OE1 GLU A 561      46.650  40.800 130.510  1.00  0.00
ATOM   5682  OE2 GLU A 561      47.180  42.550 129.250  1.00  0.00
ATOM   5683  C   GLU A 561      51.610  42.790 131.010  1.00  0.00
ATOM   5684  O   GLU A 561      52.080  41.740 131.440  1.00  0.00
ATOM   5685  N   LEU A 562      52.050  43.420 129.920  1.00  0.00
ATOM   5686  H   LEU A 562      51.620  44.270 129.600  1.00  0.00
ATOM   5687  CA  LEU A 562      53.170  42.960 129.080  1.00  0.00
ATOM   5688  CB  LEU A 562      53.250  43.730 127.760  1.00  0.00
ATOM   5689  CG  LEU A 562      52.230  43.250 126.720  1.00  0.00
ATOM   5690  CD1 LEU A 562      52.250  44.180 125.510  1.00  0.00
ATOM   5691  CD2 LEU A 562      52.530  41.820 126.270  1.00  0.00
ATOM   5692  C   LEU A 562      54.530  43.030 129.780  1.00  0.00
ATOM   5693  O   LEU A 562      55.310  42.090 129.630  1.00  0.00
ATOM   5694  N   ILE A 563      54.780  44.070 130.570  1.00  0.00
ATOM   5695  H   ILE A 563      54.180  44.870 130.610  1.00  0.00
ATOM   5696  CA  ILE A 563      55.990  44.170 131.410  1.00  0.00
ATOM   5697  CB  ILE A 563      56.140  45.560 132.040  1.00  0.00
ATOM   5698  CG1 ILE A 563      56.090  46.700 131.030  1.00  0.00
ATOM   5699  CG2 ILE A 563      57.410  45.660 132.900  1.00  0.00
ATOM   5700  CD  ILE A 563      57.180  46.680 129.950  1.00  0.00
ATOM   5701  C   ILE A 563      55.990  43.040 132.440  1.00  0.00
ATOM   5702  O   ILE A 563      56.970  42.300 132.510  1.00  0.00
ATOM   5703  N   ALA A 564      54.840  42.790 133.060  1.00  0.00
ATOM   5704  H   ALA A 564      54.040  43.390 132.950  1.00  0.00
ATOM   5705  CA  ALA A 564      54.620  41.680 134.000  1.00  0.00
ATOM   5706  CB  ALA A 564      53.210  41.760 134.590  1.00  0.00
ATOM   5707  C   ALA A 564      54.830  40.300 133.360  1.00  0.00
ATOM   5708  O   ALA A 564      55.470  39.440 133.960  1.00  0.00
ATOM   5709  N   LYS A 565      54.350  40.150 132.130  1.00  0.00
ATOM   5710  H   LYS A 565      53.800  40.860 131.680  1.00  0.00
ATOM   5711  CA  LYS A 565      54.520  38.940 131.300  1.00  0.00
ATOM   5712  CB  LYS A 565      53.820  39.040 129.940  1.00  0.00
ATOM   5713  CG  LYS A 565      52.300  39.000 130.050  1.00  0.00
ATOM   5714  CD  LYS A 565      51.720  38.850 128.640  1.00  0.00
ATOM   5715  CE  LYS A 565      50.200  39.000 128.700  1.00  0.00
ATOM   5716  NZ  LYS A 565      49.590  38.380 127.520  1.00  0.00
ATOM   5717  HZ1 LYS A 565      49.790  37.400 127.530  1.00  0.00
ATOM   5718  HZ2 LYS A 565      48.600  38.520 127.540  1.00  0.00
ATOM   5719  HZ3 LYS A 565      49.980  38.780 126.690  1.00  0.00
ATOM   5720  C   LYS A 565      55.980  38.600 131.010  1.00  0.00
ATOM   5721  O   LYS A 565      56.320  37.420 131.090  1.00  0.00
ATOM   5722  N   GLN A 566      56.770  39.630 130.680  1.00  0.00
ATOM   5723  H   GLN A 566      56.390  40.550 130.660  1.00  0.00
ATOM   5724  CA  GLN A 566      58.200  39.570 130.370  1.00  0.00
ATOM   5725  CB  GLN A 566      58.940  38.980 131.580  1.00  0.00
ATOM   5726  CG  GLN A 566      60.440  39.240 131.640  1.00  0.00
ATOM   5727  CD  GLN A 566      60.900  38.780 133.030  1.00  0.00
ATOM   5728  OE1 GLN A 566      61.300  37.640 133.220  1.00  0.00
ATOM   5729  NE2 GLN A 566      60.720  39.670 134.000  1.00  0.00
ATOM   5730 1HE2 GLN A 566      60.310  40.560 133.780  1.00  0.00
ATOM   5731 2HE2 GLN A 566      60.920  39.430 134.950  1.00  0.00
ATOM   5732  C   GLN A 566      58.480  38.820 129.070  1.00  0.00
ATOM   5733  O   GLN A 566      58.130  37.640 128.960  1.00  0.00
ATOM   5734  N   GLY A 567      58.960  39.540 128.060  1.00  0.00
ATOM   5735  H   GLY A 567      59.060  40.530 128.120  1.00  0.00
ATOM   5736  CA  GLY A 567      59.280  38.950 126.750  1.00  0.00
ATOM   5737  C   GLY A 567      59.790  40.010 125.770  1.00  0.00
ATOM   5738  O   GLY A 567      60.570  40.880 126.160  1.00  0.00
ATOM   5739  N   ALA A 568      59.310  39.910 124.530  1.00  0.00
ATOM   5740  H   ALA A 568      58.560  39.280 124.310  1.00  0.00
ATOM   5741  CA  ALA A 568      59.740  40.750 123.400  1.00  0.00
ATOM   5742  CB  ALA A 568      59.050  40.280 122.120  1.00  0.00
ATOM   5743  C   ALA A 568      59.480  42.250 123.600  1.00  0.00
ATOM   5744  O   ALA A 568      60.380  43.040 123.330  1.00  0.00
ATOM   5745  N   TYR A 569      58.300  42.600 124.100  1.00  0.00
ATOM   5746  H   TYR A 569      57.590  41.910 124.290  1.00  0.00
ATOM   5747  CA  TYR A 569      57.890  43.980 124.390  1.00  0.00
ATOM   5748  CB  TYR A 569      56.400  44.030 124.720  1.00  0.00
ATOM   5749  CG  TYR A 569      55.880  45.450 124.990  1.00  0.00
ATOM   5750  CD1 TYR A 569      55.650  46.310 123.930  1.00  0.00
ATOM   5751  HD1 TYR A 569      55.690  45.930 122.900  1.00  0.00
ATOM   5752  CD2 TYR A 569      55.780  45.910 126.300  1.00  0.00
ATOM   5753  HD2 TYR A 569      55.930  45.230 127.140  1.00  0.00
ATOM   5754  CE1 TYR A 569      55.360  47.640 124.170  1.00  0.00
ATOM   5755  HE1 TYR A 569      55.220  48.330 123.330  1.00  0.00
ATOM   5756  CE2 TYR A 569      55.480  47.250 126.540  1.00  0.00
ATOM   5757  HE2 TYR A 569      55.360  47.600 127.560  1.00  0.00
ATOM   5758  CZ  TYR A 569      55.290  48.120 125.470  1.00  0.00
ATOM   5759  OH  TYR A 569      55.200  49.460 125.670  1.00  0.00
ATOM   5760  HH  TYR A 569      55.040  49.630 126.640  1.00  0.00
ATOM   5761  C   TYR A 569      58.730  44.610 125.500  1.00  0.00
ATOM   5762  O   TYR A 569      59.070  45.790 125.370  1.00  0.00
ATOM   5763  N   GLU A 570      59.020  43.870 126.560  1.00  0.00
ATOM   5764  H   GLU A 570      58.720  42.920 126.650  1.00  0.00
ATOM   5765  CA  GLU A 570      59.820  44.360 127.700  1.00  0.00
ATOM   5766  CB  GLU A 570      59.690  43.390 128.880  1.00  0.00
ATOM   5767  CG  GLU A 570      60.060  44.040 130.220  1.00  0.00
ATOM   5768  CD  GLU A 570      61.520  43.900 130.650  1.00  0.00
ATOM   5769  OE1 GLU A 570      61.760  44.020 131.870  1.00  0.00
ATOM   5770  OE2 GLU A 570      62.400  43.700 129.790  1.00  0.00
ATOM   5771  C   GLU A 570      61.280  44.560 127.280  1.00  0.00
ATOM   5772  O   GLU A 570      61.860  45.600 127.580  1.00  0.00
ATOM   5773  N   HIS A 571      61.820  43.580 126.550  1.00  0.00
ATOM   5774  H   HIS A 571      61.340  42.710 126.430  1.00  0.00
ATOM   5775  CA  HIS A 571      63.160  43.610 125.950  1.00  0.00
ATOM   5776  CB  HIS A 571      63.300  42.290 125.180  1.00  0.00
ATOM   5777  CG  HIS A 571      64.530  42.140 124.280  1.00  0.00
ATOM   5778  ND1 HIS A 571      64.500  41.620 123.060  1.00  0.00
ATOM   5779  CD2 HIS A 571      65.780  42.500 124.580  1.00  0.00
ATOM   5780  HD2 HIS A 571      66.380  41.850 125.200  1.00  0.00
ATOM   5781  CE1 HIS A 571      65.800  41.600 122.750  1.00  0.00
ATOM   5782  HE1 HIS A 571      66.250  41.050 121.930  1.00  0.00
ATOM   5783  NE2 HIS A 571      66.330  42.640 123.380  1.00  0.00
ATOM   5784  HE2 HIS A 571      66.970  43.330 123.040  1.00  0.00
ATOM   5785  C   HIS A 571      63.380  44.820 125.040  1.00  0.00
ATOM   5786  O   HIS A 571      64.470  45.390 125.040  1.00  0.00
ATOM   5787  N   LEU A 572      62.380  45.170 124.230  1.00  0.00
ATOM   5788  H   LEU A 572      61.560  44.610 124.120  1.00  0.00
ATOM   5789  CA  LEU A 572      62.410  46.390 123.410  1.00  0.00
ATOM   5790  CB  LEU A 572      61.310  46.360 122.340  1.00  0.00
ATOM   5791  CG  LEU A 572      61.660  45.420 121.180  1.00  0.00
ATOM   5792  CD1 LEU A 572      60.420  45.190 120.300  1.00  0.00
ATOM   5793  CD2 LEU A 572      62.790  46.000 120.330  1.00  0.00
ATOM   5794  C   LEU A 572      62.340  47.670 124.240  1.00  0.00
ATOM   5795  O   LEU A 572      63.320  48.420 124.280  1.00  0.00
ATOM   5796  N   TYR A 573      61.290  47.780 125.050  1.00  0.00
ATOM   5797  H   TYR A 573      60.600  47.050 125.110  1.00  0.00
ATOM   5798  CA  TYR A 573      60.950  48.940 125.880  1.00  0.00
ATOM   5799  CB  TYR A 573      59.610  48.670 126.550  1.00  0.00
ATOM   5800  CG  TYR A 573      59.090  49.760 127.490  1.00  0.00
ATOM   5801  CD1 TYR A 573      58.410  50.870 127.000  1.00  0.00
ATOM   5802  HD1 TYR A 573      58.030  50.870 125.980  1.00  0.00
ATOM   5803  CD2 TYR A 573      59.430  49.690 128.830  1.00  0.00
ATOM   5804  HD2 TYR A 573      59.860  48.760 129.220  1.00  0.00
ATOM   5805  CE1 TYR A 573      58.150  51.940 127.850  1.00  0.00
ATOM   5806  HE1 TYR A 573      57.650  52.830 127.460  1.00  0.00
ATOM   5807  CE2 TYR A 573      59.160  50.750 129.680  1.00  0.00
ATOM   5808  HE2 TYR A 573      59.430  50.690 130.740  1.00  0.00
ATOM   5809  CZ  TYR A 573      58.550  51.890 129.180  1.00  0.00
ATOM   5810  OH  TYR A 573      58.530  53.020 129.940  1.00  0.00
ATOM   5811  HH  TYR A 573      58.150  53.780 129.400  1.00  0.00
ATOM   5812  C   TYR A 573      62.060  49.390 126.840  1.00  0.00
ATOM   5813  O   TYR A 573      62.490  50.540 126.750  1.00  0.00
ATOM   5814  N   SER A 574      62.640  48.470 127.600  1.00  0.00
ATOM   5815  H   SER A 574      62.440  47.500 127.490  1.00  0.00
ATOM   5816  CA  SER A 574      63.620  48.760 128.660  1.00  0.00
ATOM   5817  CB  SER A 574      64.000  47.480 129.410  1.00  0.00
ATOM   5818  OG  SER A 574      62.850  46.880 130.020  1.00  0.00
ATOM   5819  HG  SER A 574      62.890  45.890 129.920  1.00  0.00
ATOM   5820  C   SER A 574      64.910  49.470 128.250  1.00  0.00
ATOM   5821  O   SER A 574      65.520  50.140 129.080  1.00  0.00
ATOM   5822  N   ILE A 575      65.320  49.320 126.980  1.00  0.00
ATOM   5823  H   ILE A 575      64.750  48.840 126.320  1.00  0.00
ATOM   5824  CA  ILE A 575      66.550  49.880 126.410  1.00  0.00
ATOM   5825  CB  ILE A 575      66.720  49.400 124.970  1.00  0.00
ATOM   5826  CG1 ILE A 575      66.840  47.880 124.950  1.00  0.00
ATOM   5827  CG2 ILE A 575      67.930  50.020 124.250  1.00  0.00
ATOM   5828  CD  ILE A 575      66.780  47.260 123.550  1.00  0.00
ATOM   5829  C   ILE A 575      66.670  51.400 126.550  1.00  0.00
ATOM   5830  O   ILE A 575      67.760  51.900 126.800  1.00  0.00
ATOM   5831  N   GLN A 576      65.540  52.100 126.540  1.00  0.00
ATOM   5832  H   GLN A 576      64.650  51.650 126.500  1.00  0.00
ATOM   5833  CA  GLN A 576      65.470  53.570 126.590  1.00  0.00
ATOM   5834  CB  GLN A 576      64.040  54.060 126.360  1.00  0.00
ATOM   5835  CG  GLN A 576      63.060  53.630 127.450  1.00  0.00
ATOM   5836  CD  GLN A 576      61.630  53.960 127.040  1.00  0.00
ATOM   5837  OE1 GLN A 576      61.180  55.100 127.110  1.00  0.00
ATOM   5838  NE2 GLN A 576      60.940  52.930 126.560  1.00  0.00
ATOM   5839 1HE2 GLN A 576      61.360  52.020 126.520  1.00  0.00
ATOM   5840 2HE2 GLN A 576      60.000  53.070 126.240  1.00  0.00
ATOM   5841  C   GLN A 576      66.130  54.250 127.790  1.00  0.00
ATOM   5842  O   GLN A 576      66.740  55.300 127.620  1.00  0.00
ATOM   5843  N   ASN A 577      66.070  53.620 128.960  1.00  0.00
ATOM   5844  H   ASN A 577      65.620  52.730 129.080  1.00  0.00
ATOM   5845  CA  ASN A 577      66.670  54.170 130.190  1.00  0.00
ATOM   5846  CB  ASN A 577      65.610  54.370 131.280  1.00  0.00
ATOM   5847  CG  ASN A 577      64.990  53.120 131.900  1.00  0.00
ATOM   5848  OD1 ASN A 577      64.970  52.040 131.320  1.00  0.00
ATOM   5849  ND2 ASN A 577      64.490  53.310 133.120  1.00  0.00
ATOM   5850 1HD2 ASN A 577      64.520  54.220 133.530  1.00  0.00
ATOM   5851 2HD2 ASN A 577      64.080  52.550 133.620  1.00  0.00
ATOM   5852  C   ASN A 577      67.910  53.420 130.660  1.00  0.00
ATOM   5853  O   ASN A 577      68.100  53.170 131.850  1.00  0.00
ATOM   5854  N   LEU A 578      68.750  53.050 129.690  1.00  0.00
ATOM   5855  H   LEU A 578      68.520  53.110 128.720  1.00  0.00
ATOM   5856  CA  LEU A 578      70.110  52.570 129.960  1.00  0.00
ATOM   5857  CB  LEU A 578      70.680  51.760 128.790  1.00  0.00
ATOM   5858  CG  LEU A 578      70.200  50.300 128.790  1.00  0.00
ATOM   5859  CD1 LEU A 578      70.630  49.630 127.490  1.00  0.00
ATOM   5860  CD2 LEU A 578      70.770  49.530 129.980  1.00  0.00
ATOM   5861  C   LEU A 578      71.020  53.780 130.200  1.00  0.00
ATOM   5862  O1  LEU A 578      71.660  53.790 131.270  1.00  0.00
ATOM   5863  O2  LEU A 578      70.990  54.700 129.360  1.00  0.00
ATOM   5864  N   MET B 579      72.440  82.420  71.320  1.00  0.00
ATOM   5865  H1  MET B 579      73.180  82.100  71.920  1.00  0.00
ATOM   5866  H2  MET B 579      72.830  82.890  70.530  1.00  0.00
ATOM   5867  H3  MET B 579      71.860  83.050  71.830  1.00  0.00
ATOM   5868  CA  MET B 579      71.650  81.270  70.870  1.00  0.00
ATOM   5869  CB  MET B 579      70.430  81.790  70.100  1.00  0.00
ATOM   5870  CG  MET B 579      69.430  80.680  69.770  1.00  0.00
ATOM   5871  SD  MET B 579      67.790  81.290  69.240  1.00  0.00
ATOM   5872  CE  MET B 579      68.200  82.340  67.870  1.00  0.00
ATOM   5873  C   MET B 579      72.570  80.320  70.090  1.00  0.00
ATOM   5874  O   MET B 579      73.090  79.390  70.710  1.00  0.00
ATOM   5875  N   ILE B 580      72.870  80.630  68.830  1.00  0.00
ATOM   5876  H   ILE B 580      72.580  81.490  68.400  1.00  0.00
ATOM   5877  CA  ILE B 580      73.650  79.740  67.960  1.00  0.00
ATOM   5878  CB  ILE B 580      73.430  80.040  66.470  1.00  0.00
ATOM   5879  CG1 ILE B 580      73.720  78.790  65.630  1.00  0.00
ATOM   5880  CG2 ILE B 580      74.240  81.240  65.970  1.00  0.00
ATOM   5881  CD  ILE B 580      73.100  78.880  64.230  1.00  0.00
ATOM   5882  C   ILE B 580      75.110  79.560  68.370  1.00  0.00
ATOM   5883  O   ILE B 580      75.530  78.410  68.440  1.00  0.00
ATOM   5884  N   LYS B 581      75.800  80.610  68.820  1.00  0.00
ATOM   5885  H   LYS B 581      75.380  81.510  68.910  1.00  0.00
ATOM   5886  CA  LYS B 581      77.220  80.570  69.210  1.00  0.00
ATOM   5887  CB  LYS B 581      77.770  81.980  69.430  1.00  0.00
ATOM   5888  CG  LYS B 581      79.270  82.010  69.720  1.00  0.00
ATOM   5889  CD  LYS B 581      80.140  81.990  68.460  1.00  0.00
ATOM   5890  CE  LYS B 581      80.280  83.420  67.920  1.00  0.00
ATOM   5891  NZ  LYS B 581      81.120  83.470  66.720  1.00  0.00
ATOM   5892  HZ1 LYS B 581      81.240  84.430  66.450  1.00  0.00
ATOM   5893  HZ2 LYS B 581      82.010  83.060  66.900  1.00  0.00
ATOM   5894  HZ3 LYS B 581      80.670  82.980  65.970  1.00  0.00
ATOM   5895  C   LYS B 581      77.480  79.690  70.430  1.00  0.00
ATOM   5896  O   LYS B 581      78.480  78.970  70.470  1.00  0.00
ATOM   5897  N   ARG B 582      76.590  79.750  71.430  1.00  0.00
ATOM   5898  H   ARG B 582      75.890  80.450  71.450  1.00  0.00
ATOM   5899  CA  ARG B 582      76.630  78.900  72.630  1.00  0.00
ATOM   5900  CB  ARG B 582      75.410  79.190  73.510  1.00  0.00
ATOM   5901  CG  ARG B 582      75.560  80.440  74.380  1.00  0.00
ATOM   5902  CD  ARG B 582      76.650  80.280  75.430  1.00  0.00
ATOM   5903  NE  ARG B 582      76.600  81.440  76.340  1.00  0.00
ATOM   5904  HE  ARG B 582      75.680  81.760  76.550  1.00  0.00
ATOM   5905  CZ  ARG B 582      77.640  82.040  76.940  1.00  0.00
ATOM   5906  NH1 ARG B 582      78.900  81.600  76.800  1.00  0.00
ATOM   5907 1HH1 ARG B 582      79.090  80.790  76.240  1.00  0.00
ATOM   5908 2HH1 ARG B 582      79.650  82.090  77.240  1.00  0.00
ATOM   5909  NH2 ARG B 582      77.410  83.130  77.670  1.00  0.00
ATOM   5910 1HH2 ARG B 582      76.480  83.480  77.780  1.00  0.00
ATOM   5911 2HH2 ARG B 582      78.170  83.620  78.110  1.00  0.00
ATOM   5912  C   ARG B 582      76.670  77.400  72.320  1.00  0.00
ATOM   5913  O   ARG B 582      77.420  76.670  72.970  1.00  0.00
ATOM   5914  N   TYR B 583      75.890  76.970  71.340  1.00  0.00
ATOM   5915  H   TYR B 583      75.220  77.560  70.890  1.00  0.00
ATOM   5916  CA  TYR B 583      75.900  75.570  70.870  1.00  0.00
ATOM   5917  CB  TYR B 583      74.540  75.260  70.240  1.00  0.00
ATOM   5918  CG  TYR B 583      74.220  73.760  70.260  1.00  0.00
ATOM   5919  CD1 TYR B 583      73.290  73.260  71.160  1.00  0.00
ATOM   5920  HD1 TYR B 583      72.780  73.930  71.840  1.00  0.00
ATOM   5921  CD2 TYR B 583      74.880  72.900  69.390  1.00  0.00
ATOM   5922  HD2 TYR B 583      75.620  73.280  68.690  1.00  0.00
ATOM   5923  CE1 TYR B 583      73.000  71.900  71.170  1.00  0.00
ATOM   5924  HE1 TYR B 583      72.280  71.500  71.890  1.00  0.00
ATOM   5925  CE2 TYR B 583      74.600  71.540  69.410  1.00  0.00
ATOM   5926  HE2 TYR B 583      75.150  70.860  68.760  1.00  0.00
ATOM   5927  CZ  TYR B 583      73.650  71.040  70.290  1.00  0.00
ATOM   5928  OH  TYR B 583      73.280  69.740  70.200  1.00  0.00
ATOM   5929  HH  TYR B 583      72.420  69.600  70.690  1.00  0.00
ATOM   5930  C   TYR B 583      77.030  75.300  69.880  1.00  0.00
ATOM   5931  O   TYR B 583      77.650  74.230  69.960  1.00  0.00
ATOM   5932  N   LEU B 584      77.310  76.230  68.980  1.00  0.00
ATOM   5933  H   LEU B 584      76.760  77.070  68.960  1.00  0.00
ATOM   5934  CA  LEU B 584      78.320  76.170  67.920  1.00  0.00
ATOM   5935  CB  LEU B 584      78.230  77.450  67.080  1.00  0.00
ATOM   5936  CG  LEU B 584      78.970  77.400  65.740  1.00  0.00
ATOM   5937  CD1 LEU B 584      78.260  76.470  64.750  1.00  0.00
ATOM   5938  CD2 LEU B 584      79.110  78.820  65.180  1.00  0.00
ATOM   5939  C   LEU B 584      79.750  75.980  68.450  1.00  0.00
ATOM   5940  O   LEU B 584      80.580  75.390  67.760  1.00  0.00
ATOM   5941  N   GLN B 585      80.010  76.470  69.660  1.00  0.00
ATOM   5942  H   GLN B 585      79.350  77.050  70.130  1.00  0.00
ATOM   5943  CA  GLN B 585      81.270  76.280  70.390  1.00  0.00
ATOM   5944  CB  GLN B 585      81.100  76.950  71.760  1.00  0.00
ATOM   5945  CG  GLN B 585      82.400  77.100  72.560  1.00  0.00
ATOM   5946  CD  GLN B 585      83.220  78.350  72.200  1.00  0.00
ATOM   5947  OE1 GLN B 585      83.180  78.870  71.090  1.00  0.00
ATOM   5948  NE2 GLN B 585      83.950  78.840  73.190  1.00  0.00
ATOM   5949 1HE2 GLN B 585      83.940  78.400  74.090  1.00  0.00
ATOM   5950 2HE2 GLN B 585      84.510  79.650  73.040  1.00  0.00
ATOM   5951  C   GLN B 585      81.600  74.790  70.550  1.00  0.00
ATOM   5952  O   GLN B 585      82.720  74.390  70.230  1.00  0.00
ATOM   5953  N   PHE B 586      80.600  73.990  70.890  1.00  0.00
ATOM   5954  H   PHE B 586      79.690  74.370  71.090  1.00  0.00
ATOM   5955  CA  PHE B 586      80.650  72.530  70.980  1.00  0.00
ATOM   5956  CB  PHE B 586      79.380  71.950  71.600  1.00  0.00
ATOM   5957  CG  PHE B 586      79.230  72.200  73.100  1.00  0.00
ATOM   5958  CD1 PHE B 586      78.570  73.330  73.580  1.00  0.00
ATOM   5959  HD1 PHE B 586      78.190  74.080  72.880  1.00  0.00
ATOM   5960  CD2 PHE B 586      79.680  71.240  74.000  1.00  0.00
ATOM   5961  HD2 PHE B 586      80.130  70.320  73.620  1.00  0.00
ATOM   5962  CE1 PHE B 586      78.370  73.490  74.950  1.00  0.00
ATOM   5963  HE1 PHE B 586      77.950  74.420  75.330  1.00  0.00
ATOM   5964  CE2 PHE B 586      79.480  71.400  75.360  1.00  0.00
ATOM   5965  HE2 PHE B 586      79.830  70.630  76.060  1.00  0.00
ATOM   5966  CZ  PHE B 586      78.820  72.520  75.840  1.00  0.00
ATOM   5967  HZ  PHE B 586      78.650  72.650  76.910  1.00  0.00
ATOM   5968  C   PHE B 586      80.920  71.810  69.650  1.00  0.00
ATOM   5969  O   PHE B 586      81.580  70.770  69.640  1.00  0.00
[truncated: 4,391,402 more chars]
